# Supplementary material for: Unraveling the Bürgi-Dunitz Angle with Precision: The Power of a Two-Dimensional Energy Decomposition Analysis
Source: J Chem Theory Comput. 2023 Oct 4;19(20):7300–6. doi: 10.1021/acs.jctc.3c00907 (PMC10601473; doi:10.1021/acs.jctc.3c00907)
Supplement: Supplementary file 1 — ct3c00907_si_001.xyz [file ct3c00907_si_001.xyz]

10
symmetry c1
C        0.000000000      0.187672000      0.000003000
O        0.000000000      1.392592000      0.000001000
C        1.285248000     -0.611669000      0.000007000
H        2.142259000      0.058706000      0.000313000
H        1.325400000     -1.261306000      0.878325000
H        1.325674000     -1.260770000     -0.878698000
C       -1.285248000     -0.611669000      0.000006000
H       -1.325440000     -1.261233000      0.878376000
H       -2.142259000      0.058706000      0.000222000
H       -1.325636000     -1.260844000     -0.878646000
