# Supplementary material for: Unraveling the Bürgi-Dunitz Angle with Precision: The Power of a Two-Dimensional Energy Decomposition Analysis
Source: J Chem Theory Comput. 2023 Oct 4;19(20):7300–6. doi: 10.1021/acs.jctc.3c00907 (PMC10601473; doi:10.1021/acs.jctc.3c00907)
Supplement: Supplementary file 2 — ct3c00907_si_002.xlsx [file ct3c00907_si_002.xlsx]

## Sheet: orbital_overlap_1.95Angstrom
distance	angle	overlap
1.95	70	0.2377
1.95	75	0.261704
1.95	80	0.282171
1.95	85	0.299434
1.95	90	0.313824
1.95	95	0.325586
1.95	100	0.334887
1.95	105	0.342093
1.95	110	0.347234
1.95	115	0.350463
1.95	120	0.351839
1.95	125	0.351556
1.95	130	0.349547
1.95	135	0.345772
1.95	140	0.340081
1.95	145	0.332417
1.95	150	0.322756
1.95	155	0.311203
