# Supplementary material for: Unraveling the Bürgi-Dunitz Angle with Precision: The Power of a Two-Dimensional Energy Decomposition Analysis
Source: J Chem Theory Comput. 2023 Oct 4;19(20):7300–6. doi: 10.1021/acs.jctc.3c00907 (PMC10601473; doi:10.1021/acs.jctc.3c00907)
Supplement: Supplementary file 3 — ct3c00907_si_003.xyz [file ct3c00907_si_003.xyz]

12
structure 1: 1.45 angstrom, 155 degree
C 0.22076800 0.08058600 0.10922100
O 0.80000400 0.02325200 1.29732900
C 0.98781400 1.33447300 -0.61089000
H 0.61374700 2.24739400 -0.13842400
H 2.03923100 1.21035800 -0.34821900
H 0.86880100 1.41938900 -1.69705300
C 0.85556300 -1.21188600 -0.66913400
H 1.91354100 -1.20933700 -0.40356000
H 0.38784900 -2.10169800 -0.23781500
H 0.73093400 -1.23443000 -1.75774600
C -0.90460700 0.15983300 -0.80168500
N -1.66104000 0.21920700 -1.67877300
12
structure 2: 1.55 angstrom, 155 degree
C 0.26421000 0.07808700 0.12581700
O 0.85206500 0.02088400 1.30064400
C 0.98622400 1.33465300 -0.59574400
H 0.60709300 2.24514900 -0.12181400
H 2.04710100 1.23726900 -0.35738600
H 0.84681100 1.41591000 -1.67950400
C 0.85377800 -1.21249300 -0.65385300
H 1.91830700 -1.23701200 -0.41311000
H 0.38060000 -2.09956700 -0.22196000
H 0.70995300 -1.22876300 -1.73995900
C -0.94877900 0.16292500 -0.83541100
N -1.66475900 0.22009900 -1.74446800
12
structure 3: 1.65 angstrom, 155 degree
C 0.31462000 0.07492500 0.14333500
O 0.90958300 0.01751500 1.30122300
C 0.98409300 1.33852500 -0.58094000
H 0.58961900 2.24377500 -0.10935600
H 2.05308300 1.27679400 -0.36344700
H 0.82477700 1.40866100 -1.66183500
C 0.85136100 -1.21687600 -0.63938500
H 1.92048400 -1.27614600 -0.42187000
H 0.36415200 -2.09691700 -0.20853700
H 0.68815300 -1.22084100 -1.72196600
C -0.98750600 0.16561500 -0.86599300
N -1.65981700 0.22211000 -1.80797800
12
structure 4: 1.75 angstrom, 155 degree
C 0.37377700 0.07146000 0.16029400
O 0.97613400 0.01428000 1.29880700
C 0.98158700 1.34669600 -0.56699900
H 0.55908900 2.24191100 -0.10115700
H 2.05637600 1.33198400 -0.36577800
H 0.80510600 1.39913000 -1.64485100
C 0.84795200 -1.22535900 -0.62574600
H 1.91790500 -1.33144900 -0.42623800
H 0.33357600 -2.09231900 -0.20064300
H 0.66991600 -1.20971900 -1.70449600
C -1.01998700 0.16797800 -0.89355900
N -1.64882700 0.22254800 -1.86638200
12
structure 5: 1.85 angstrom, 155 degree
C 0.44134900 0.06779900 0.17538400
O 1.05246000 0.01003700 1.29366700
C 0.97880200 1.35835500 -0.55405400
H 0.51540000 2.23777500 -0.09847000
H 2.05531800 1.40140300 -0.36198100
H 0.79125400 1.38689600 -1.62934100
C 0.84388300 -1.23704100 -0.61352500
H 1.90963900 -1.40025800 -0.42600200
H 0.29057400 -2.08340600 -0.19738700
H 0.65711600 -1.19704400 -1.68859200
C -1.04699900 0.16974200 -0.91865700
N -1.63619400 0.22288300 -1.91778900
12
structure 6: 1.95 angstrom, 155 degree
C 0.51714500 0.06339500 0.18731700
O 1.13995500 0.00581500 1.28505700
C 0.97515900 1.37217700 -0.54242400
H 0.45941900 2.22786600 -0.10022100
H 2.04783800 1.48267400 -0.35224400
H 0.78394700 1.37377600 -1.61590500
C 0.83912500 -1.25116200 -0.60240200
H 1.89413800 -1.48068700 -0.41993500
H 0.23643900 -2.06798800 -0.19827300
H 0.65133500 -1.18424300 -1.67442000
C -1.06982800 0.17121500 -0.94068600
N -1.62206900 0.22430500 -1.96261300
12
structure 7: 2.05 angstrom, 155 degree
C 0.59769200 0.05889600 0.19484100
O 1.23318200 0.00155900 1.27317400
C 0.97137600 1.38628400 -0.53136200
H 0.39956700 2.21066200 -0.10141100
H 2.03452800 1.56687100 -0.33856400
H 0.78185500 1.36401200 -1.60367000
C 0.83372700 -1.26543600 -0.59196200
H 1.87202500 -1.56365900 -0.41013800
H 0.17868700 -2.04501700 -0.19876600
H 0.65003800 -1.17462500 -1.66166100
C -1.08990800 0.17337100 -0.96334700
N -1.61016500 0.22422400 -2.00388200
12
structure 8: 2.15 angstrom, 155 degree
C 0.67859900 0.05475300 0.19767600
O 1.32696700 -0.00337100 1.25843300
C 0.96698500 1.39887600 -0.52049900
H 0.34369200 2.18713800 -0.09723100
H 2.01686900 1.64396500 -0.32456600
H 0.77939900 1.35996700 -1.59169500
C 0.82802500 -1.27782900 -0.58157100
H 1.84644600 -1.63898400 -0.39962500
H 0.12548000 -2.01575500 -0.19316400
H 0.64789300 -1.17089600 -1.64941700
C -1.11070500 0.17455300 -0.98830000
N -1.59704600 0.22472200 -2.04679000
12
structure 9: 2.25 angstrom, 155 degree
C 0.75945500 0.05062300 0.19627300
O 1.42079800 -0.00744000 1.24065000
C 0.96190200 1.40887900 -0.50980600
H 0.29185400 2.15672700 -0.08743200
H 1.99549600 1.71372700 -0.31030300
H 0.77562000 1.36067300 -1.58006200
C 0.82196400 -1.28794300 -0.57142000
H 1.81794500 -1.70680000 -0.38812600
H 0.07694900 -1.98085300 -0.18220500
H 0.64454900 -1.17214300 -1.63800200
C -1.13251600 0.17639700 -1.01497700
N -1.58141100 0.22529300 -2.09133900
12
structure 10: 2.35 angstrom, 155 degree
C 0.83902500 0.04646100 0.19028400
O 1.51408000 -0.01197700 1.21966700
C 0.95667300 1.41585500 -0.49926200
H 0.24396000 2.11982200 -0.07358300
H 1.97114000 1.77625600 -0.29458700
H 0.77140300 1.36534100 -1.56897300
C 0.81601600 -1.29483800 -0.56104500
H 1.78760600 -1.76685200 -0.37626100
H 0.03388300 -1.94019500 -0.16545700
H 0.63851400 -1.17687100 -1.62676500
C -1.15692300 0.17840100 -1.04311900
N -1.56277300 0.22573800 -2.13764900
12
structure 11: 2.45 angstrom, 155 degree
C 0.91300300 0.04285500 0.18254600
O 1.60122600 -0.01612100 1.19853900
C 0.95287500 1.41930500 -0.48908600
H 0.20354400 2.07903700 -0.05698800
H 1.94723700 1.82896900 -0.27990800
H 0.76607100 1.37046000 -1.55823100
C 0.81193100 -1.29837200 -0.55101600
H 1.75840700 -1.81741500 -0.36358300
H -0.00216400 -1.89621700 -0.14692900
H 0.63301300 -1.18208900 -1.61629000
C -1.18690900 0.18027400 -1.07204100
N -1.54563000 0.22645400 -2.18376200
12
structure 12: 2.55 angstrom, 155 degree
C 0.97985100 0.03962500 0.17496100
O 1.68118000 -0.01972100 1.17879900
C 0.95127100 1.41957600 -0.47954400
H 0.16959000 2.03595100 -0.04151900
H 1.92458200 1.87364000 -0.26540500
H 0.76254400 1.37318900 -1.54831200
C 0.81011000 -1.29870900 -0.54167400
H 1.73082000 -1.86026400 -0.35101700
H -0.03200300 -1.85030300 -0.13010300
H 0.62946500 -1.18435400 -1.60671700
C -1.22437500 0.18309700 -1.09912900
N -1.53043100 0.22541300 -2.22709000
12
structure 13: 2.65 angstrom, 155 degree
C 1.04145300 0.03666800 0.16769900
O 1.75523300 -0.02300100 1.16047900
C 0.95126900 1.41711000 -0.47064900
H 0.13997000 1.99032500 -0.02798500
H 1.90218100 1.91284400 -0.25105300
H 0.76060800 1.37277200 -1.53921500
C 0.81036200 -1.29668300 -0.53277200
H 1.70447600 -1.89754600 -0.33840600
H -0.05678800 -1.80256900 -0.11463900
H 0.62776000 -1.18415200 -1.59772800
C -1.26693000 0.18569900 -1.12522600
N -1.51699200 0.22567300 -2.26725500
12
structure 14: 2.75 angstrom, 155 degree
C 1.09975800 0.03377400 0.16027300
O 1.82597500 -0.02651200 1.14222800
C 0.95260100 1.41287800 -0.46235000
H 0.11264400 1.94159500 -0.01736100
H 1.87900500 1.94890300 -0.23541000
H 0.76196000 1.37037800 -1.53118100
C 0.81206800 -1.29267400 -0.52454300
H 1.67708000 -1.93180600 -0.32394000
H -0.07964300 -1.75106100 -0.10284100
H 0.63008400 -1.18183200 -1.58998600
C -1.31351500 0.18955400 -1.14905700
N -1.50541300 0.22394400 -2.30257900
12
structure 15: 2.85 angstrom, 155 degree
C 1.15507300 0.03107400 0.15182400
O 1.89577500 -0.02958800 1.12170500
C 0.95422800 1.40665500 -0.45545900
H 0.08397200 1.88790000 -0.01401900
H 1.85195400 1.98337700 -0.21627100
H 0.76892300 1.36585200 -1.52566600
C 0.81443000 -1.28730800 -0.51698800
H 1.64758600 -1.96381200 -0.30733000
H -0.10138900 -1.69593000 -0.09500900
H 0.63583100 -1.17876500 -1.58361100
C -1.36663900 0.19185800 -1.16636300
N -1.48714100 0.22582700 -2.32956200
12
structure 16: 2.95 angstrom, 155 degree
C 1.20822200 0.02856600 0.14187800
O 1.96448900 -0.03289000 1.09857100
C 0.95634500 1.39968600 -0.44930300
H 0.05587800 1.83043500 -0.01505300
H 1.82183300 2.01611800 -0.19365900
H 0.78086000 1.36247400 -1.52171300
C 0.81717800 -1.28054700 -0.51085000
H 1.61375300 -1.99436000 -0.28638700
H -0.12378500 -1.63514100 -0.09405900
H 0.64821800 -1.17634000 -1.57994300
C -1.42436000 0.19617700 -1.17869700
N -1.46602800 0.22296200 -2.34753500
12
structure 17: 2.95 angstrom, 150 degree
C 1.17889200 0.02958800 0.16312500
O 1.85096300 -0.02864900 1.17905900
C 0.97484600 1.39286200 -0.46487600
H 0.09555800 1.86547900 -0.03016500
H 1.86219400 1.98694800 -0.23004700
H 0.79035400 1.33674600 -1.53470200
C 0.83656300 -1.27503200 -0.52626300
H 1.65686300 -1.96803300 -0.32059100
H -0.08823600 -1.67333900 -0.11202100
H 0.66188700 -1.15121300 -1.59204600
C -1.45747000 0.19672000 -1.14994700
N -1.50980900 0.22506200 -2.31827400
12
structure 18: 2.85 angstrom, 150 degree
C 1.12277700 0.03221700 0.17415400
O 1.77435200 -0.02508500 1.20402000
C 0.97364100 1.39808800 -0.46987900
H 0.13305700 1.92542900 -0.02275900
H 1.89674300 1.94546700 -0.25717400
H 0.77186000 1.34012400 -1.53594300
C 0.83478700 -1.28015600 -0.53111000
H 1.69614200 -1.92891400 -0.34612000
H -0.05654800 -1.73792700 -0.10621900
H 0.64225600 -1.15305000 -1.59286800
C -1.39790900 0.19282100 -1.14601700
N -1.53855600 0.22812600 -2.30683500
12
structure 19: 2.75 angstrom, 150 degree
C 1.06608100 0.03504200 0.18116300
O 1.70207100 -0.02185400 1.22190300
C 0.97240000 1.40242400 -0.47631400
H 0.16574400 1.97695400 -0.02566200
H 1.92391400 1.90531400 -0.27584400
H 0.76426700 1.34478300 -1.54085100
C 0.83298000 -1.28383800 -0.53788600
H 1.72678500 -1.89119500 -0.36274500
H -0.02996600 -1.79170800 -0.11213000
H 0.63458600 -1.15638900 -1.59820500
C -1.34601100 0.19025300 -1.13041000
N -1.56024700 0.22735200 -2.27976900
12
structure 20: 2.65 angstrom, 150 degree
C 1.00717300 0.03797200 0.18646000
O 1.62918900 -0.01838000 1.23713200
C 0.97144800 1.40525400 -0.48378500
H 0.19804700 2.02349600 -0.03300900
H 1.94758300 1.86359100 -0.29162000
H 0.76052700 1.34894300 -1.54766300
C 0.83183700 -1.28620600 -0.54546500
H 1.75463400 -1.85159900 -0.37643300
H -0.00276400 -1.84079800 -0.12183400
H 0.63077200 -1.15982600 -1.60523300
C -1.29926300 0.18731100 -1.10990000
N -1.57657900 0.22738100 -2.24539800
12
structure 21: 2.55 angstrom, 150 degree
C 0.94587600 0.04106400 0.19037200
O 1.55512300 -0.01482000 1.25057600
C 0.97182300 1.40624000 -0.49220000
H 0.23037600 2.06466800 -0.04437600
H 1.96894600 1.82014000 -0.30435700
H 0.76160000 1.35190300 -1.55632900
C 0.83206500 -1.28692800 -0.55380700
H 1.78054000 -1.80990700 -0.38730500
H 0.02535400 -1.88483100 -0.13482400
H 0.63120400 -1.16267200 -1.61387200
C -1.25716900 0.18455800 -1.08575600
N -1.59313600 0.22772700 -2.20487100
12
structure 22: 2.45 angstrom, 150 degree
C 0.88045000 0.04438400 0.19364000
O 1.47713500 -0.01104400 1.26396600
C 0.97372400 1.40508400 -0.50112700
H 0.26597800 2.10293100 -0.05781400
H 1.98978300 1.77270900 -0.31610100
H 0.76546200 1.35277900 -1.56597600
C 0.83407400 -1.28552100 -0.56269200
H 1.80611300 -1.76448400 -0.39688500
H 0.05672100 -1.92582600 -0.15018200
H 0.63504200 -1.16338200 -1.62358000
C -1.22006100 0.18216100 -1.05990300
N -1.61181800 0.22734800 -2.16009400
12
structure 23: 2.35 angstrom, 150 degree
C 0.80929100 0.04803300 0.19594400
O 1.39368100 -0.00697400 1.27738700
C 0.97721100 1.40105800 -0.51073000
H 0.30689700 2.13828800 -0.07166400
H 2.01082600 1.71814100 -0.32792300
H 0.77078600 1.35222800 -1.57656900
C 0.83804400 -1.28156800 -0.57196700
H 1.83291600 -1.71176300 -0.40624900
H 0.09406000 -1.96483700 -0.16547800
H 0.64032600 -1.16315400 -1.63399700
C -1.18952400 0.17958700 -1.03285000
N -1.63191100 0.22810100 -2.11265300
12
structure 24: 2.25 angstrom, 150 degree
C 0.73437000 0.05195100 0.19587100
O 1.30659600 -0.00278600 1.28968400
C 0.98179400 1.39408200 -0.52057000
H 0.35316500 2.16928300 -0.08330200
H 2.03105900 1.65607600 -0.33951600
H 0.77649700 1.35270400 -1.58765100
C 0.84328300 -1.27454100 -0.58158000
H 1.85932500 -1.65175500 -0.41503900
H 0.13665100 -1.99963700 -0.17882000
H 0.64604400 -1.16347400 -1.64520500
C -1.16339800 0.17783100 -1.00626600
N -1.65278100 0.22740800 -2.06435400
12
structure 25: 2.15 angstrom, 150 degree
C 0.65988300 0.05590100 0.19207700
O 1.22197300 0.00143500 1.29850100
C 0.98560400 1.38490600 -0.53073400
H 0.40023300 2.19382000 -0.09227800
H 2.04721600 1.59060100 -0.35010300
H 0.78179400 1.35560300 -1.59941800
C 0.84806700 -1.26539300 -0.59128000
H 1.88222800 -1.58787700 -0.42258600
H 0.18094800 -2.02854700 -0.18906000
H 0.65113100 -1.16636800 -1.65707300
C -1.13968100 0.17589700 -0.97825200
N -1.66679400 0.22716300 -2.01654300
12
structure 26: 2.05 angstrom, 150 degree
C 0.58626500 0.05988200 0.18472300
O 1.13876500 0.00555200 1.30495000
C 0.98907800 1.37397000 -0.54108200
H 0.44869000 2.21261500 -0.09845200
H 2.05979900 1.52121400 -0.35919600
H 0.78815400 1.36134500 -1.61176100
C 0.85257600 -1.25431600 -0.60125500
H 1.90187500 -1.51974800 -0.42884700
H 0.22724500 -2.05184500 -0.19608800
H 0.65655900 -1.17209200 -1.66976000
C -1.11623300 0.17438400 -0.95145000
N -1.68017000 0.22618000 -1.96853000
12
structure 27: 1.95 angstrom, 150 degree
C 0.51408600 0.06381200 0.17386100
O 1.05834500 0.00962400 1.30914300
C 0.99188700 1.36182800 -0.55198200
H 0.49718900 2.22564400 -0.10213300
H 2.06808100 1.44937500 -0.36711000
H 0.79559400 1.36980400 -1.62490500
C 0.85678800 -1.24215400 -0.61155700
H 1.91779400 -1.44872000 -0.43361300
H 0.27456900 -2.06982500 -0.20016700
H 0.66304000 -1.18096200 -1.68322400
C -1.09319600 0.17247500 -0.92492800
N -1.69157400 0.22624100 -1.92013400
12
structure 28: 1.85 angstrom, 150 degree
C 0.44663900 0.06762300 0.15984700
O 0.98445600 0.01342100 1.31110500
C 0.99429300 1.35041400 -0.56361300
H 0.53997500 2.23349100 -0.10678800
H 2.07152400 1.38271900 -0.37123000
H 0.80749100 1.37954700 -1.63940200
C 0.86039300 -1.23052200 -0.62267600
H 1.92812700 -1.38269400 -0.43476000
H 0.31631400 -2.08177600 -0.20523300
H 0.67383100 -1.19120500 -1.69818300
C -1.06770400 0.17055000 -0.89782600
N -1.70273400 0.22557400 -1.86799100
12
structure 29: 1.75 angstrom, 150 degree
C 0.38485900 0.07127000 0.14351700
O 0.91787600 0.01696300 1.31148700
C 0.99624000 1.34048300 -0.57631000
H 0.57473800 2.23760200 -0.11406800
H 2.07064800 1.32379000 -0.37128600
H 0.82375800 1.38857900 -1.65531500
C 0.86338500 -1.22027700 -0.63483700
H 1.93325000 -1.32427000 -0.43173900
H 0.35014300 -2.08905500 -0.21299000
H 0.68944400 -1.20100900 -1.71451200
C -1.03867600 0.16827100 -0.86971600
N -1.71306200 0.22479400 -1.81098000
12
structure 30: 1.65 angstrom, 150 degree
C 0.32990000 0.07464400 0.12539800
O 0.85910700 0.02017200 1.31014500
C 0.99796000 1.33353700 -0.58986300
H 0.59907100 2.23987500 -0.12486000
H 2.06641400 1.27634300 -0.36675900
H 0.84427300 1.39643200 -1.67230600
C 0.86561100 -1.21280700 -0.64810500
H 1.93361200 -1.27704300 -0.42483800
H 0.37358700 -2.09322600 -0.22434100
H 0.70912200 -1.20976700 -1.73196300
C -1.00455300 0.16612000 -0.84071200
N -1.72150200 0.22286200 -1.74854500
12
structure 31: 1.55 angstrom, 150 degree
C 0.28099000 0.07748500 0.10711200
O 0.80663600 0.02303500 1.30713700
C 0.99877000 1.32914000 -0.60411900
H 0.61368500 2.24134000 -0.13887800
H 2.05930300 1.23925800 -0.35961900
H 0.86580500 1.40162800 -1.68955200
C 0.86719100 -1.20806100 -0.66207100
H 1.93071200 -1.23978000 -0.41606600
H 0.38843800 -2.09574000 -0.23818500
H 0.73008200 -1.21663900 -1.74939000
C -0.96599200 0.16303300 -0.80952300
N -1.72301700 0.22244400 -1.68359500
12
structure 32: 1.45 angstrom, 150 degree
C 0.23891500 0.08019500 0.08916100
O 0.76003900 0.02533900 1.30174700
C 0.99927400 1.32854000 -0.61846400
H 0.61885500 2.24333900 -0.15512600
H 2.05082100 1.21402300 -0.35053200
H 0.88651200 1.40496100 -1.70625500
C 0.86758400 -1.20675000 -0.67643600
H 1.92468400 -1.21404500 -0.40601600
H 0.39337600 -2.09738300 -0.25433500
H 0.75016500 -1.22150200 -1.76630700
C -0.92162900 0.16008100 -0.77643400
N -1.71599200 0.22034300 -1.61775100
12
structure 33: 1.45 angstrom, 145 degree
C 0.25072300 0.07980400 0.06620700
O 0.70180300 0.02853000 1.30493200
C 1.01161100 1.32367200 -0.62390700
H 0.62285700 2.23963100 -0.17025300
H 2.06103400 1.21642000 -0.34352500
H 0.91300900 1.39413600 -1.71374200
C 0.88058600 -1.20318400 -0.68152100
H 1.93483200 -1.21781600 -0.39913200
H 0.39818800 -2.09385700 -0.26928500
H 0.77769800 -1.21315400 -1.77320500
C -0.93573700 0.16056300 -0.76342600
N -1.76399900 0.22239600 -1.56989100
12
structure 34: 1.55 angstrom, 145 degree
C 0.29293600 0.07763100 0.08554000
O 0.74692700 0.02539300 1.31150700
C 1.01243000 1.32515800 -0.61050500
H 0.61887500 2.23819100 -0.15460400
H 2.07092600 1.24169300 -0.35376000
H 0.89257900 1.39103200 -1.69817100
C 0.88087000 -1.20487600 -0.66832400
H 1.94169600 -1.24344600 -0.41042900
H 0.39367000 -2.09197000 -0.25354300
H 0.75776500 -1.20866500 -1.75762600
C -0.98021000 0.16347000 -0.79436400
N -1.77586200 0.22353000 -1.63247100
12
structure 35: 1.65 angstrom, 145 degree
C 0.34040500 0.07434400 0.10554800
O 0.79635600 0.02337300 1.31687300
C 1.01220500 1.32884500 -0.59730200
H 0.60766600 2.23607500 -0.13971300
H 2.07890900 1.27470100 -0.36364100
H 0.86982500 1.38611100 -1.68181800
C 0.88060300 -1.20957600 -0.65531600
H 1.94661600 -1.27676100 -0.42193900
H 0.38324800 -2.08997700 -0.23860800
H 0.73549500 -1.20216000 -1.74095000
C -1.01981900 0.16628200 -0.82388100
N -1.77890500 0.22588500 -1.69600300
12
structure 36: 1.75 angstrom, 145 degree
C 0.39368900 0.07110500 0.12502300
O 0.85224900 0.01972500 1.32071200
C 1.01147800 1.33551700 -0.58455200
H 0.58832800 2.23373800 -0.12676400
H 2.08467300 1.31746100 -0.37172400
H 0.84729900 1.38029200 -1.66529300
C 0.87896800 -1.21649900 -0.64273900
H 1.94787400 -1.31900700 -0.43220300
H 0.36447100 -2.08616800 -0.22519600
H 0.71343100 -1.19503500 -1.72401200
C -1.05507100 0.16907000 -0.85170400
N -1.77478500 0.22694300 -1.75829800
12
structure 37: 1.85 angstrom, 145 degree
C 0.45230700 0.06771200 0.14304400
O 0.91409500 0.01719800 1.32358900
C 1.01011100 1.34407700 -0.57266800
H 0.56131900 2.22966000 -0.11603100
H 2.08734300 1.36817300 -0.37699800
H 0.82723600 1.37340500 -1.64942500
C 0.87697300 -1.22558500 -0.63125900
H 1.94541500 -1.37008600 -0.43911200
H 0.33785400 -2.08010900 -0.21474900
H 0.69495200 -1.18658500 -1.70782600
C -1.08610500 0.17056000 -0.87931200
N -1.76889700 0.22872200 -1.81600000
12
structure 38: 1.95 angstrom, 145 degree
C 0.51517800 0.06422400 0.15906400
O 0.98188500 0.01321100 1.32553800
C 1.00866800 1.35391100 -0.56145100
H 0.52819200 2.22317100 -0.10729900
H 2.08685100 1.42514500 -0.37860600
H 0.81110300 1.36563200 -1.63443900
C 0.87406900 -1.23544700 -0.62084300
H 1.93860900 -1.42617600 -0.44403800
H 0.30490600 -2.06990400 -0.20564800
H 0.67885000 -1.17762100 -1.69277200
C -1.11466100 0.17339600 -0.90592800
N -1.76104600 0.22759800 -1.87032800
12
structure 39: 2.05 angstrom, 145 degree
C 0.58175400 0.06027600 0.17261700
O 1.05498200 0.00945300 1.32619600
C 1.00629400 1.36388900 -0.55137000
H 0.48928600 2.21241700 -0.10007100
H 2.08195100 1.48628700 -0.37755500
H 0.79787600 1.35771400 -1.62096400
C 0.87112600 -1.24588300 -0.61092300
H 1.92801400 -1.48640900 -0.44559100
H 0.26821200 -2.05607900 -0.19736600
H 0.66679700 -1.16956100 -1.67861400
C -1.14135400 0.17488400 -0.93203800
N -1.75233400 0.23015100 -1.92107000
12
structure 40: 2.15 angstrom, 145 degree
C 0.65031000 0.05651400 0.18320800
O 1.13142000 0.00560300 1.32505200
C 1.00379800 1.37347900 -0.54157200
H 0.44926600 2.19731400 -0.09105500
H 2.07382000 1.54766000 -0.37498500
H 0.78645900 1.35183700 -1.60802100
C 0.86759200 -1.25547000 -0.60164400
H 1.91348600 -1.54679700 -0.44556300
H 0.22995500 -2.03743600 -0.18790900
H 0.65626700 -1.16286400 -1.66547100
C -1.16776700 0.17675000 -0.95812400
N -1.74200200 0.23055000 -1.97066700
12
structure 41: 2.25 angstrom, 145 degree
C 0.72026700 0.05278500 0.19040700
O 1.21081000 0.00148500 1.32124800
C 1.00090000 1.38189600 -0.53216700
H 0.40871100 2.17738200 -0.08043100
H 2.06219600 1.60775600 -0.37035000
H 0.77678600 1.34753700 -1.59587500
C 0.86369900 -1.26389100 -0.59274100
H 1.89551200 -1.60549700 -0.44382300
H 0.19117600 -2.01353700 -0.17648000
H 0.64695300 -1.15795800 -1.65326200
C -1.19483200 0.17900300 -0.98388600
N -1.72957400 0.23017900 -2.01938900
12
structure 42: 2.35 angstrom, 145 degree
C 0.79077300 0.04903600 0.19472400
O 1.29247900 -0.00262900 1.31509900
C 0.99710600 1.38834500 -0.52314000
H 0.36839600 2.15212300 -0.06765200
H 2.04694000 1.66511000 -0.36546100
H 0.76650000 1.34439700 -1.58428700
C 0.85931400 -1.27032400 -0.58398900
H 1.87439400 -1.66120500 -0.44136600
H 0.15354900 -1.98473600 -0.16257900
H 0.63724300 -1.15429100 -1.64154200
C -1.22371300 0.18098200 -1.00816300
N -1.71037800 0.23033100 -2.06839300
12
structure 43: 2.45 angstrom, 145 degree
C 0.85968300 0.04541200 0.19622500
O 1.37378300 -0.00668100 1.30678400
C 0.99390900 1.39249400 -0.51453100
H 0.32931800 2.12176800 -0.05460600
H 2.02929600 1.71942000 -0.35878600
H 0.75840300 1.34130600 -1.57370300
C 0.85562300 -1.27451000 -0.57554500
H 1.85129000 -1.71348100 -0.43733700
H 0.11810000 -1.95136600 -0.14778400
H 0.62914800 -1.15100000 -1.63072000
C -1.25607500 0.18318000 -1.03141000
N -1.68987500 0.23059700 -2.11533500
12
structure 44: 2.55 angstrom, 145 degree
C 0.92453800 0.04201300 0.19573000
O 1.45194200 -0.01044300 1.29710700
C 0.99191900 1.39436200 -0.50647300
H 0.29341000 2.08764200 -0.04180100
H 2.01065000 1.76896200 -0.35108800
H 0.75239100 1.33768600 -1.56415700
C 0.85347500 -1.27663500 -0.56751100
H 1.82780900 -1.76101400 -0.43197900
H 0.08622700 -1.91463900 -0.13306400
H 0.62337200 -1.14741700 -1.62089500
C -1.29407000 0.18555200 -1.05313800
N -1.66906100 0.23107300 -2.15948000
12
structure 45: 2.65 angstrom, 145 degree
C 0.98523700 0.03893500 0.19402800
O 1.52567100 -0.01411000 1.28702200
C 0.99143200 1.39437700 -0.49883800
H 0.26074000 2.05082200 -0.03030900
H 1.99151600 1.81436100 -0.34228800
H 0.74897200 1.33290900 -1.55553500
C 0.85297500 -1.27705900 -0.55973800
H 1.80465600 -1.80403100 -0.42590100
H 0.05862300 -1.87601600 -0.11858100
H 0.61957400 -1.14315700 -1.61169600
C -1.33661200 0.18748800 -1.07461300
N -1.65018200 0.23262200 -2.20030000
12
structure 46: 2.75 angstrom, 145 degree
C 1.04280000 0.03604000 0.19093200
O 1.59739500 -0.01749700 1.27543800
C 0.99250700 1.39292700 -0.49180700
H 0.23001300 2.01074700 -0.02117800
H 1.97151800 1.85718200 -0.33058900
H 0.75046400 1.32756300 -1.54842200
C 0.85414000 -1.27560100 -0.55313900
H 1.77910900 -1.84591600 -0.41496600
H 0.03008100 -1.83182700 -0.11023700
H 0.62341800 -1.13708800 -1.60522900
C -1.38416900 0.19181200 -1.09283500
N -1.63467300 0.22879800 -2.23471700
12
structure 47: 2.85 angstrom, 145 degree
C 1.10066200 0.03322700 0.18450600
O 1.67279300 -0.02110000 1.25884600
C 0.99371800 1.39029000 -0.48618500
H 0.19324100 1.96189200 -0.01967900
H 1.94510100 1.90317100 -0.31239000
H 0.75926400 1.32150500 -1.54464300
C 0.85554900 -1.27333800 -0.54734000
H 1.74815500 -1.88953400 -0.39904000
H -0.00106200 -1.77973900 -0.10585500
H 0.63243300 -1.13236900 -1.60106400
C -1.43638500 0.19437000 -1.10387400
N -1.61086700 0.22876500 -2.26003200
12
structure 48: 2.95 angstrom, 145 degree
C 1.15740800 0.03051800 0.17351000
O 1.75305200 -0.02468000 1.23441500
C 0.99429900 1.38653000 -0.48279500
H 0.14952800 1.90355700 -0.02994900
H 1.90999000 1.95109900 -0.28414500
H 0.78045700 1.31680800 -1.54601400
C 0.85659100 -1.26990100 -0.54375400
H 1.70823300 -1.93485100 -0.37280800
H -0.03856900 -1.71669300 -0.11353300
H 0.65418600 -1.12989500 -1.60227700
C -1.49769100 0.19765300 -1.10125000
N -1.57488200 0.22699400 -2.26815100
12
structure 49: 2.95 angstrom, 140 degree
C 1.12698200 0.03176000 0.18751600
O 1.63050100 -0.01960000 1.29371800
C 1.01200000 1.38038500 -0.49436700
H 0.19782100 1.93939200 -0.03501100
H 1.95215600 1.91271100 -0.31915200
H 0.78281200 1.30054200 -1.55343800
C 0.87533000 -1.26527700 -0.55498400
H 1.75437600 -1.89984900 -0.40500900
H 0.00555900 -1.75672700 -0.12097800
H 0.65973500 -1.11402700 -1.60913200
C -1.53178800 0.19812300 -1.07967300
N -1.61288000 0.22970800 -2.24623900
12
structure 50: 2.85 angstrom, 140 degree
C 1.06567700 0.03458700 0.19939500
O 1.54035300 -0.01557200 1.31876800
C 1.01225600 1.38213100 -0.49599400
H 0.25464000 2.00085300 -0.01760200
H 1.99155300 1.85170900 -0.35288400
H 0.75422700 1.30683000 -1.54823800
C 0.87519700 -1.26704000 -0.55664100
H 1.80015600 -1.84153900 -0.43677900
H 0.05607100 -1.82507000 -0.10576300
H 0.62949400 -1.11753300 -1.60390700
C -1.47010500 0.19551100 -1.09150100
N -1.65691400 0.23227200 -2.24560400
12
structure 51: 2.75 angstrom, 140 degree
C 1.01019700 0.03743400 0.20264300
O 1.46805800 -0.01215300 1.32992300
C 1.01160400 1.38363100 -0.50117100
H 0.29056900 2.04260200 -0.02060300
H 2.01448600 1.80512500 -0.36676900
H 0.74863600 1.31451300 -1.55240600
C 0.87399700 -1.26807100 -0.56200700
H 1.82751900 -1.79683200 -0.44930800
H 0.08744600 -1.87017200 -0.11045200
H 0.62219300 -1.12409500 -1.60837000
C -1.41727400 0.19305700 -1.08019100
N -1.68482600 0.23210200 -2.21803800
12
structure 52: 2.65 angstrom, 140 degree
C 0.95502300 0.04028600 0.20260400
O 1.39980600 -0.00874900 1.33640300
C 1.01081600 1.38420100 -0.50790300
H 0.32077500 2.07708700 -0.02978800
H 2.03174200 1.76198100 -0.37488900
H 0.74963800 1.32155200 -1.55995100
C 0.87317000 -1.26838800 -0.56858400
H 1.84937800 -1.75518600 -0.45571700
H 0.11434000 -1.90743600 -0.12065100
H 0.62198900 -1.13117000 -1.61596900
C -1.36922100 0.18974600 -1.06153600
N -1.70485400 0.23321800 -2.18076800
12
structure 53: 2.55 angstrom, 140 degree
C 0.89761400 0.04333500 0.20072800
O 1.33045600 -0.00518900 1.34103700
C 1.01111800 1.38373200 -0.51524000
H 0.35160100 2.10840900 -0.04112500
H 2.04754000 1.71759600 -0.38073100
H 0.75438800 1.32811800 -1.56892600
C 0.87372300 -1.26752600 -0.57596600
H 1.86934200 -1.71315200 -0.45831900
H 0.14073600 -1.94050800 -0.13468500
H 0.62768600 -1.13745700 -1.62565500
C -1.32530500 0.18714600 -1.04042100
N -1.72629400 0.23263800 -2.13744500
12
structure 54: 2.45 angstrom, 140 degree
C 0.83592400 0.04659500 0.19728100
O 1.25702100 -0.00151000 1.34480100
C 1.01333700 1.38140800 -0.52324000
H 0.38438300 2.13677100 -0.05501200
H 2.06296800 1.66990100 -0.38368900
H 0.76429100 1.33335600 -1.57955800
C 0.87591800 -1.26516900 -0.58377700
H 1.88989900 -1.66650800 -0.46044100
H 0.17148500 -1.97217800 -0.14867900
H 0.63524100 -1.14355600 -1.63611100
C -1.28647500 0.18451100 -1.01882100
N -1.75138900 0.23352000 -2.08950400
12
structure 55: 2.35 angstrom, 140 degree
C 0.77125100 0.05010300 0.19162200
O 1.18155300 0.00235600 1.34706400
C 1.01661200 1.37731800 -0.53175700
H 0.41975600 2.16207300 -0.06892300
H 2.07733800 1.61892200 -0.38591500
H 0.77612900 1.33816100 -1.59107500
C 0.87967800 -1.26099700 -0.59212300
H 1.90934100 -1.61749200 -0.45989300
H 0.20367900 -2.00005600 -0.16420800
H 0.64712400 -1.14888700 -1.64799600
C -1.25215700 0.18225500 -0.99617400
N -1.77770100 0.23338200 -2.03737000
12
structure 56: 2.25 angstrom, 140 degree
C 0.70631200 0.05365600 0.18321100
O 1.10804500 0.00619600 1.34693000
C 1.01975900 1.37165000 -0.54074700
H 0.45402200 2.18260100 -0.08270900
H 2.08862700 1.56750500 -0.38659000
H 0.78950900 1.34290000 -1.60355800
C 0.88346200 -1.25528500 -0.60086800
H 1.92595300 -1.56750600 -0.45829100
H 0.23575000 -2.02340200 -0.17900200
H 0.65998000 -1.15440600 -1.66072000
C -1.22088700 0.18004000 -0.97109700
N -1.79793000 0.23319100 -1.98330700
12
structure 57: 2.15 angstrom, 140 degree
C 0.64191900 0.05728200 0.17214700
O 1.03696300 0.00999700 1.34467900
C 1.02218700 1.36458000 -0.55010200
H 0.48836200 2.19909500 -0.09452100
H 2.09693000 1.51425700 -0.38713500
H 0.80245900 1.34849600 -1.61646400
C 0.88668300 -1.24803500 -0.60985300
H 1.93960200 -1.51574100 -0.45581600
H 0.26783300 -2.04266100 -0.19206000
H 0.67297200 -1.16052600 -1.67396000
C -1.19137300 0.17782400 -0.94455000
N -1.81193300 0.23257100 -1.92911300
12
structure 58: 2.05 angstrom, 140 degree
C 0.57860400 0.06087900 0.15864400
O 0.96821900 0.01359200 1.34099300
C 1.02435600 1.35629200 -0.55984600
H 0.52130300 2.21140900 -0.10574500
H 2.10223900 1.46057000 -0.38565200
H 0.81751300 1.35443000 -1.63012700
C 0.88947600 -1.23954800 -0.61933600
H 1.95042900 -1.46257200 -0.45286300
H 0.29981300 -2.05797600 -0.20340400
H 0.68622100 -1.16744900 -1.68786000
C -1.16227700 0.17602600 -0.91772800
N -1.82329300 0.23148800 -1.87382800
12
structure 59: 1.95 angstrom, 140 degree
C 0.51716100 0.06440500 0.14291700
O 0.90329700 0.01709400 1.33620800
C 1.02568000 1.34756800 -0.57022400
H 0.55230500 2.22033500 -0.11604600
H 2.10422800 1.40782600 -0.38367500
H 0.83299200 1.36102300 -1.64442300
C 0.89189300 -1.23060400 -0.62922000
H 1.95794600 -1.41064100 -0.44807100
H 0.32962000 -2.06952200 -0.21430500
H 0.70148000 -1.17498400 -1.70246700
C -1.13328300 0.17370000 -0.88984200
N -1.83071600 0.23094000 -1.81760200
12
structure 60: 1.85 angstrom, 140 degree
C 0.45835500 0.06786700 0.12507000
O 0.84236600 0.02035200 1.33074400
C 1.02671400 1.33908600 -0.58126600
H 0.57955000 2.22635900 -0.12707400
H 2.10319000 1.35795100 -0.37917800
H 0.85133800 1.36762000 -1.65961100
C 0.89378500 -1.22179700 -0.63986700
H 1.96207100 -1.36109300 -0.44143800
H 0.35623800 -2.07787200 -0.22551200
H 0.71890300 -1.18283900 -1.71795800
C -1.10291500 0.17146000 -0.86194900
N -1.83699300 0.23004700 -1.75871000
12
structure 61: 1.75 angstrom, 140 degree
C 0.40296500 0.07125200 0.10554300
O 0.78639300 0.02344900 1.32485900
C 1.02708900 1.33155600 -0.59313000
H 0.60222700 2.23037500 -0.13894500
H 2.09909900 1.31221100 -0.37286100
H 0.87146900 1.37410800 -1.67547500
C 0.89515500 -1.21368700 -0.65136900
H 1.96265800 -1.31604600 -0.43221500
H 0.37770400 -2.08334400 -0.23836400
H 0.73928700 -1.19014500 -1.73428100
C -1.07047600 0.16902100 -0.83355800
N -1.84096700 0.22839200 -1.69695200
12
structure 62: 1.65 angstrom, 140 degree
C 0.35211700 0.07431800 0.08467900
O 0.73595800 0.02615900 1.31846500
C 1.02710700 1.32555900 -0.60568000
H 0.61732900 2.23279700 -0.15353300
H 2.09228500 1.27424800 -0.36319100
H 0.89461100 1.37910700 -1.69189000
C 0.89561100 -1.20724200 -0.66367600
H 1.95978500 -1.27758900 -0.42153900
H 0.39306300 -2.08691700 -0.25250600
H 0.76093900 -1.19711600 -1.75088300
C -1.03440500 0.16666000 -0.80500200
N -1.84179700 0.22715600 -1.63199200
12
structure 63: 1.55 angstrom, 140 degree
C 0.30607900 0.07714300 0.06371600
O 0.69110700 0.02865500 1.31147700
C 1.02601500 1.32175200 -0.61857700
H 0.62602300 2.23469900 -0.16884700
H 2.08306200 1.24338600 -0.35301500
H 0.91644900 1.38336800 -1.70778800
C 0.89505800 -1.20283000 -0.67635000
H 1.95391000 -1.24643900 -0.40997600
H 0.40173100 -2.08908300 -0.26779000
H 0.78227100 -1.20300900 -1.76697200
C -0.99447300 0.16379900 -0.77506500
N -1.83462800 0.22569900 -1.56756300
12
structure 64: 1.45 angstrom, 140 degree
C 0.26482800 0.07980700 0.04316300
O 0.65063300 0.03092600 1.30337300
C 1.02418000 1.32021900 -0.63132600
H 0.62929800 2.23635700 -0.18381900
H 2.07240500 1.21886400 -0.34308700
H 0.93555200 1.38681200 -1.72253200
C 0.89328700 -1.20040800 -0.68898900
H 1.94563000 -1.22152800 -0.39868600
H 0.40451700 -2.09026000 -0.28307200
H 0.80108000 -1.20749500 -1.78190400
C -0.95006600 0.16096200 -0.74420200
N -1.81874000 0.22288400 -1.50566800
12
structure 65: 1.45 angstrom, 135 degree
C 0.27524800 0.07980900 0.01858500
O 0.58780700 0.03427300 1.29913800
C 1.03756100 1.31730800 -0.63745700
H 0.63241700 2.23357700 -0.20003000
H 2.08237500 1.22299900 -0.33382700
H 0.96631500 1.37882100 -1.73046000
C 0.90684200 -1.19867600 -0.69505300
H 1.95502700 -1.22690400 -0.38966700
H 0.40807700 -2.08722800 -0.29908600
H 0.83246500 -1.20241900 -1.78953500
C -0.96240600 0.16133900 -0.73245900
N -1.86912400 0.22424200 -1.44689800
12
structure 66: 1.55 angstrom, 135 degree
C 0.31590700 0.07719900 0.03959100
O 0.62570800 0.03208900 1.30753500
C 1.04043800 1.31903400 -0.62549500
H 0.63175000 2.23186400 -0.18404700
H 2.09436900 1.24532300 -0.34541300
H 0.94722900 1.37664800 -1.71664800
C 0.90966800 -1.20128100 -0.68316900
H 1.96487800 -1.24984400 -0.40239700
H 0.40764900 -2.08611100 -0.28290200
H 0.81366200 -1.19907400 -1.77559900
C -1.00730200 0.16420500 -0.76293400
N -1.89135400 0.22708900 -1.50527300
12
structure 67: 1.65 angstrom, 135 degree
C 0.36132900 0.07438700 0.06180700
O 0.66814300 0.02972600 1.31581400
C 1.04258000 1.32281800 -0.61331400
H 0.62549400 2.22981200 -0.16817100
H 2.10508300 1.27439700 -0.35759100
H 0.92491100 1.37314000 -1.70161000
C 0.91133100 -1.20576200 -0.67122700
H 1.97255400 -1.27932700 -0.41616400
H 0.40158200 -2.08406100 -0.26689100
H 0.79158000 -1.19394600 -1.76040000
C -1.04752100 0.16696400 -0.79205000
N -1.90446100 0.22899300 -1.56695200
12
structure 68: 1.75 angstrom, 135 degree
C 0.41113800 0.07110400 0.08415200
O 0.71640000 0.02686700 1.32377000
C 1.04350700 1.32828000 -0.60161000
H 0.61317000 2.22709000 -0.15340700
H 2.11324500 1.30960900 -0.36926200
H 0.90117500 1.36818900 -1.68615500
C 0.91191400 -1.21198000 -0.65962300
H 1.97727300 -1.31445400 -0.42902300
H 0.38993200 -2.08105600 -0.25197500
H 0.76901800 -1.18749500 -1.74455100
C -1.08444400 0.16947600 -0.81920600
N -1.90972500 0.23151100 -1.62986000
12
structure 69: 1.85 angstrom, 135 degree
C 0.46495800 0.06808300 0.10538600
O 0.76978600 0.02426400 1.33180400
C 1.04407900 1.33511700 -0.59016500
H 0.59610500 2.22337000 -0.13944500
H 2.11920400 1.35012100 -0.37917100
H 0.87889600 1.36284400 -1.67041700
C 0.91116000 -1.21906300 -0.64882400
H 1.97840800 -1.35510400 -0.44131800
H 0.37236400 -2.07572800 -0.23816000
H 0.74645900 -1.17998300 -1.72879500
C -1.11814400 0.17221400 -0.84616400
N -1.91067200 0.23100600 -1.69147900
12
structure 70: 1.95 angstrom, 135 degree
C 0.52149500 0.06449000 0.12541800
O 0.82801300 0.02086600 1.33985300
C 1.04315600 1.34250000 -0.57967400
H 0.57384500 2.21767000 -0.12660600
H 2.12156700 1.39475000 -0.38828900
H 0.85678300 1.35678400 -1.65528700
C 0.91017600 -1.22710000 -0.63840600
H 1.97698400 -1.39920500 -0.45227800
H 0.35190000 -2.06879500 -0.22447600
H 0.72569500 -1.17302500 -1.71309300
C -1.15083300 0.17367900 -0.87152700
N -1.90617800 0.23452600 -1.75238400
12
structure 71: 2.05 angstrom, 135 degree
C 0.57992900 0.06115100 0.14309800
O 0.88909400 0.01745200 1.34731800
C 1.04257400 1.35006400 -0.56963300
H 0.54995300 2.20989400 -0.11352100
H 2.12201600 1.44069900 -0.39537500
H 0.83741800 1.35112900 -1.64056100
C 0.90834800 -1.23484000 -0.62884400
H 1.97223900 -1.44443700 -0.46152200
H 0.32846100 -2.05907000 -0.21124100
H 0.70671600 -1.16584000 -1.69821100
C -1.18239900 0.17655600 -0.89775900
N -1.90174600 0.23438200 -1.81049900
12
structure 72: 2.15 angstrom, 135 degree
C 0.64004500 0.05760900 0.15848300
O 0.95420100 0.01409200 1.35362700
C 1.04097100 1.35736000 -0.56035500
H 0.52362800 2.19948500 -0.10011200
H 2.11921800 1.48776000 -0.40145600
H 0.81876900 1.34578100 -1.62652800
C 0.90640500 -1.24238900 -0.61976200
H 1.96473600 -1.49123200 -0.46881400
H 0.30273500 -2.04619900 -0.19775600
H 0.68962400 -1.15898200 -1.68387900
C -1.21452100 0.17796500 -0.92253600
N -1.89320800 0.23589200 -1.86766200
12
structure 73: 2.25 angstrom, 135 degree
C 0.70126300 0.05409000 0.17241300
O 1.02119200 0.01030000 1.35974400
C 1.03917300 1.36333400 -0.55130100
H 0.49506500 2.18543900 -0.08718700
H 2.11375200 1.53559300 -0.40608100
H 0.80205900 1.33906600 -1.61301400
C 0.90373400 -1.24866100 -0.61100500
H 1.95457900 -1.53728000 -0.47685200
H 0.27705200 -2.03069200 -0.18317000
H 0.67250800 -1.15179100 -1.66985900
C -1.24646800 0.18085700 -0.94686200
N -1.88130400 0.23688500 -1.92357400
12
structure 74: 2.35 angstrom, 135 degree
C 0.76250300 0.05059100 0.18391400
O 1.09119300 0.00664400 1.36376400
C 1.03576300 1.36820200 -0.54275300
H 0.46742700 2.16843500 -0.07063900
H 2.10512500 1.58102000 -0.41262300
H 0.78190500 1.33384900 -1.59936500
C 0.90027400 -1.25380800 -0.60253500
H 1.94174400 -1.58128600 -0.48495700
H 0.25144000 -2.01177500 -0.16578400
H 0.65354600 -1.14550900 -1.65585800
C -1.28168800 0.18252300 -0.96776900
N -1.85662900 0.23825400 -1.98214200
12
structure 75: 2.45 angstrom, 135 degree
C 0.82339300 0.04735400 0.19267900
O 1.16193100 0.00284400 1.36582000
C 1.03293100 1.37198300 -0.53431700
H 0.43965200 2.14827300 -0.05380600
H 2.09475600 1.62575500 -0.41726300
H 0.76430200 1.32858700 -1.58621700
C 0.89660400 -1.25716600 -0.59469500
H 1.92619700 -1.62451400 -0.49177100
H 0.22512500 -1.98908800 -0.14868900
H 0.63637900 -1.13817600 -1.64285100
C -1.31879700 0.18542300 -0.98819200
N -1.82986900 0.23586500 -2.03744700
12
structure 76: 2.55 angstrom, 135 degree
C 0.88141200 0.04419900 0.19916600
O 1.23118800 -0.00076000 1.36623500
C 1.03048900 1.37413000 -0.52662400
H 0.41286000 2.12540000 -0.03745300
H 2.08274300 1.66849500 -0.42117300
H 0.74828600 1.32222900 -1.57408100
C 0.89393900 -1.25937700 -0.58709000
H 1.90981800 -1.66552200 -0.49754000
H 0.20063600 -1.96430500 -0.13149000
H 0.62126300 -1.13065700 -1.63044000
C -1.36069700 0.18816600 -1.00695100
N -1.79933300 0.23514200 -2.08930700
12
structure 77: 2.65 angstrom, 135 degree
C 0.93618700 0.04125200 0.20344200
O 1.29747800 -0.00412800 1.36516600
C 1.02996700 1.37507800 -0.51959600
H 0.38654300 2.09987800 -0.02384500
H 2.07027700 1.71010600 -0.42167600
H 0.73801400 1.31488700 -1.56372600
C 0.89340800 -1.26068300 -0.58004000
H 1.89331500 -1.70549900 -0.50003300
H 0.17740300 -1.93705700 -0.11640700
H 0.61168600 -1.12299300 -1.61962600
C -1.40669300 0.19082200 -1.02580300
N -1.77498300 0.23547600 -2.13460400
12
structure 78: 2.75 angstrom, 135 degree
C 0.98811000 0.03853300 0.20583700
O 1.36172300 -0.00742900 1.36243700
C 1.03048800 1.37510000 -0.51322800
H 0.36117400 2.07234500 -0.01198100
H 2.05700500 1.74999300 -0.41980700
H 0.73153700 1.30712300 -1.55484000
C 0.89378200 -1.26091400 -0.57379300
H 1.87574700 -1.74391500 -0.49986100
H 0.15462200 -1.90735800 -0.10354600
H 0.60612300 -1.11475600 -1.61053600
C -1.45699600 0.19400000 -1.04307800
N -1.75071100 0.23441700 -2.17435400
12
structure 79: 2.85 angstrom, 135 degree
C 1.03996300 0.03583200 0.20527600
O 1.42834600 -0.01065700 1.35617400
C 1.03131900 1.37445500 -0.50814500
H 0.33084400 2.03934400 -0.00500900
H 2.03985000 1.79328100 -0.41255000
H 0.73145500 1.29860100 -1.54907300
C 0.89481000 -1.26075600 -0.56852300
H 1.85448100 -1.78539700 -0.49450900
H 0.12820600 -1.87203900 -0.09467600
H 0.60692100 -1.10688500 -1.60420900
C -1.51072500 0.19666100 -1.05592400
N -1.72286500 0.23470200 -2.20558100
12
structure 80: 2.95 angstrom, 135 degree
C 1.10050400 0.03296300 0.19499100
O 1.51820100 -0.01495200 1.33508500
C 1.03122000 1.37429500 -0.50740200
H 0.27059300 1.98422400 -0.02158000
H 2.00502600 1.85919300 -0.38014500
H 0.75982200 1.28985700 -1.55584600
C 0.89447100 -1.26033300 -0.56802700
H 1.81241000 -1.84890000 -0.46496800
H 0.07338300 -1.80977000 -0.10919800
H 0.63622200 -1.10031800 -1.61095100
C -1.57241400 0.20001500 -1.04198200
N -1.67683500 0.23086700 -2.20672700
12
structure 81: 2.95 angstrom, 130 degree
C 1.04320400 0.03550300 0.21802600
O 1.33917600 -0.00696700 1.39445200
C 1.05023500 1.36578700 -0.50769500
H 0.39107500 2.05548700 0.01812100
H 2.07335400 1.75709600 -0.45826300
H 0.70957500 1.28680200 -1.53589600
C 0.91481500 -1.25367800 -0.56809800
H 1.89098700 -1.75202500 -0.53642300
H 0.18429000 -1.89369200 -0.07475000
H 0.58928200 -1.09264300 -1.59163100
C -1.60764300 0.20271700 -1.06554400
N -1.72574700 0.23275300 -2.22904700
12
structure 82: 2.85 angstrom, 130 degree
C 0.99894900 0.03775100 0.21713400
O 1.28129000 -0.00391200 1.39739200
C 1.04943700 1.36611400 -0.51217000
H 0.41528500 2.08091400 0.01023700
H 2.08660000 1.71996000 -0.46150200
H 0.71222100 1.29529500 -1.54198100
C 0.91374300 -1.25394700 -0.57226200
H 1.90829400 -1.71570500 -0.53897800
H 0.20675000 -1.92192400 -0.08241900
H 0.58937400 -1.10157400 -1.59734900
C -1.54743200 0.19808500 -1.05280200
N -1.76190800 0.23608300 -2.20204800
12
structure 83: 2.75 angstrom, 130 degree
C 0.95601700 0.04006700 0.21225400
O 1.22942900 -0.00120300 1.39539300
C 1.04852600 1.36666800 -0.51859100
H 0.42982200 2.10058100 -0.00470600
H 2.09534800 1.69027000 -0.45642400
H 0.72422400 1.30318800 -1.55299200
C 0.91261500 -1.25421700 -0.57861700
H 1.92003300 -1.68716500 -0.53316200
H 0.21957400 -1.94263300 -0.09771200
H 0.59966100 -1.11033400 -1.60844600
C -1.49146200 0.19523500 -1.03203900
N -1.79118300 0.23668300 -2.16170600
12
structure 84: 2.65 angstrom, 130 degree
C 0.90980300 0.04259300 0.20606700
O 1.17370700 0.00175200 1.39252400
C 1.04866400 1.36654100 -0.52548300
H 0.44650900 2.12009700 -0.02073000
H 2.10442300 1.65802800 -0.45011900
H 0.73891000 1.31086600 -1.56489200
C 0.91270700 -1.25384600 -0.58545600
H 1.93244800 -1.65615000 -0.52589100
H 0.23456300 -1.96328100 -0.11425500
H 0.61291800 -1.11905800 -1.62053100
C -1.43869500 0.19230700 -1.01239300
N -1.82335400 0.23729100 -2.11559000
12
structure 85: 2.55 angstrom, 130 degree
C 0.86049400 0.04534200 0.19796600
O 1.11534600 0.00489200 1.38816400
C 1.04975700 1.36571300 -0.53307100
H 0.46433900 2.13880700 -0.03831200
H 2.11321100 1.62415100 -0.44213400
H 0.75683200 1.31808000 -1.57803500
C 0.91392200 -1.25280800 -0.59295800
H 1.94470500 -1.62376100 -0.51631800
H 0.25042900 -1.98292000 -0.13265200
H 0.63008100 -1.12753900 -1.63400000
C -1.39000800 0.18917700 -0.99243500
N -1.85650400 0.23800700 -2.06296400
12
structure 86: 2.45 angstrom, 130 degree
C 0.80709300 0.04835800 0.18784500
O 1.05239700 0.00832800 1.38276300
C 1.05262800 1.36386200 -0.54115400
H 0.48500300 2.15686200 -0.05696100
H 2.12250800 1.58758000 -0.43264900
H 0.77851000 1.32475900 -1.59208200
C 0.91695100 -1.25089000 -0.60093600
H 1.95763200 -1.58889100 -0.50501900
H 0.26896200 -2.00206600 -0.15225400
H 0.65111800 -1.13574500 -1.64841000
C -1.34538100 0.18641400 -0.97417800
N -1.89481700 0.23856800 -2.00371300
12
structure 87: 2.35 angstrom, 130 degree
C 0.75061600 0.05159700 0.17538200
O 0.98721300 0.01180400 1.37588900
C 1.05624200 1.36087300 -0.54969100
H 0.50686800 2.17332800 -0.07616400
H 2.13086300 1.54906300 -0.42197800
H 0.80265600 1.33077100 -1.60682900
C 0.92080700 -1.24777100 -0.60951300
H 1.96985200 -1.55186100 -0.49304500
H 0.28915000 -2.01978500 -0.17232400
H 0.67419500 -1.14328800 -1.66356100
C -1.30510500 0.18449900 -0.95548100
N -1.93075500 0.23791100 -1.93943300
12
structure 88: 2.25 angstrom, 130 degree
C 0.69261500 0.05488200 0.16043400
O 0.92162000 0.01543400 1.36736700
C 1.05939100 1.35637200 -0.55880000
H 0.52996100 2.18759700 -0.09422600
H 2.13720800 1.50784500 -0.41189000
H 0.82623200 1.33633400 -1.62181800
C 0.92458300 -1.24341800 -0.61820400
H 1.98063200 -1.51200000 -0.48089300
H 0.31101300 -2.03578900 -0.19071900
H 0.69725100 -1.15098300 -1.67864200
C -1.26792700 0.18155200 -0.93625500
N -1.95997700 0.23931500 -1.87310100
12
structure 89: 2.15 angstrom, 130 degree
C 0.63555500 0.05828900 0.14381800
O 0.86029000 0.01882900 1.35771900
C 1.06092600 1.35118700 -0.56806400
H 0.55206100 2.19924800 -0.10973600
H 2.14027400 1.46657800 -0.40320900
H 0.84686000 1.34231200 -1.63631400
C 0.92663200 -1.23783100 -0.62732600
H 1.98775900 -1.47188600 -0.47022400
H 0.33138800 -2.04866200 -0.20726100
H 0.71741700 -1.15799800 -1.69359600
C -1.23315200 0.17951500 -0.91246600
N -1.97340800 0.23756100 -1.81008900
12
structure 90: 2.05 angstrom, 130 degree
C 0.57920400 0.06154600 0.12557400
O 0.80128100 0.02210400 1.34758500
C 1.06176700 1.34500600 -0.57780700
H 0.57259400 2.20826900 -0.12505700
H 2.14072500 1.42559200 -0.39426600
H 0.86778100 1.34747600 -1.65114700
C 0.92823100 -1.23148900 -0.63668500
H 1.99263800 -1.43144800 -0.45950700
H 0.35138500 -2.05931600 -0.22261600
H 0.73760400 -1.16499000 -1.70856500
C -1.19926400 0.17688300 -0.88746600
N -1.98134000 0.23750800 -1.74679300
12
structure 91: 1.95 angstrom, 130 degree
C 0.52384500 0.06495000 0.10528800
O 0.74482600 0.02524200 1.33702100
C 1.06234500 1.33855400 -0.58800800
H 0.59192400 2.21537300 -0.13999600
H 2.13896900 1.38495600 -0.38405800
H 0.89020900 1.35290800 -1.66632700
C 0.92930200 -1.22452900 -0.64671200
H 1.99490500 -1.39123500 -0.44779000
H 0.36974800 -2.06752100 -0.23796500
H 0.75901400 -1.17181500 -1.72413000
C -1.16568900 0.17473800 -0.86214200
N -1.98679500 0.23551900 -1.68193000
12
structure 92: 1.85 angstrom, 130 degree
C 0.46951400 0.06816900 0.08359200
O 0.69133600 0.02826300 1.32668700
C 1.06183500 1.33173800 -0.59876500
H 0.61013100 2.22060100 -0.15378400
H 2.13450900 1.34404600 -0.37436900
H 0.91175400 1.35856600 -1.68153400
C 0.92978800 -1.21736400 -0.65705200
H 1.99492400 -1.35060200 -0.43596700
H 0.38764900 -2.07417200 -0.25197500
H 0.78031500 -1.17916400 -1.73956100
C -1.13252200 0.17219400 -0.83573300
N -1.98662900 0.23486500 -1.61828800
12
structure 93: 1.75 angstrom, 130 degree
C 0.41838600 0.07139800 0.06078300
O 0.64324600 0.03099600 1.31686100
C 1.06067200 1.32575700 -0.61006500
H 0.62349500 2.22437500 -0.16892800
H 2.12734900 1.30803700 -0.36291600
H 0.93494000 1.36352600 -1.69697900
C 0.92917100 -1.21070000 -0.66813100
H 1.99138100 -1.31460900 -0.42296700
H 0.40042500 -2.07851500 -0.26742400
H 0.80276700 -1.18563300 -1.75533500
C -1.09753500 0.16988600 -0.80800000
N -1.98169500 0.23262300 -1.55364700
12
structure 94: 1.65 angstrom, 130 degree
C 0.37036100 0.07441600 0.03747300
O 0.60020000 0.03345500 1.30764100
C 1.05841600 1.32067400 -0.62186500
H 0.63275200 2.22714700 -0.18458900
H 2.11755100 1.27565400 -0.35097900
H 0.95753500 1.36771200 -1.71218000
C 0.92746600 -1.20492000 -0.67962000
H 1.98493200 -1.28202500 -0.40944100
H 0.40934000 -2.08152500 -0.28313000
H 0.82487600 -1.19151900 -1.77070500
C -1.06047100 0.16727400 -0.77898100
N -1.97035600 0.23079700 -1.49037300
12
structure 95: 1.55 angstrom, 130 degree
C 0.32630700 0.07728500 0.01455800
O 0.56234500 0.03561800 1.29888200
C 1.05508100 1.31714600 -0.63363300
H 0.63735900 2.22935600 -0.20009100
H 2.10571200 1.24833200 -0.33924000
H 0.97793400 1.37128200 -1.72637800
C 0.92446700 -1.20046000 -0.69124100
H 1.97585400 -1.25420900 -0.39642300
H 0.41353400 -2.08337700 -0.29884500
H 0.84482000 -1.19640700 -1.78514300
C -1.01991100 0.16452700 -0.74871600
N -1.95089900 0.22804800 -1.43047900
12
structure 96: 1.45 angstrom, 130 degree
C 0.28686500 0.07970200 -0.00750000
O 0.52934700 0.03758100 1.28999100
C 1.05060200 1.31541100 -0.64508400
H 0.63621500 2.23091600 -0.21532500
H 2.09231800 1.22746300 -0.32808700
H 0.99515800 1.37405200 -1.73933600
C 0.92039900 -1.19793600 -0.70252600
H 1.96488600 -1.23254600 -0.38435100
H 0.41273800 -2.08442400 -0.31391400
H 0.86168200 -1.20060200 -1.79816600
C -0.97463100 0.16140400 -0.71774900
N -1.92297300 0.22611900 -1.37470100
12
structure 97: 1.45 angstrom, 125 degree
C 0.29566700 0.07983700 -0.03517600
O 0.46295900 0.04116500 1.27649000
C 1.06409500 1.31407300 -0.65196700
H 0.63918000 2.22904900 -0.23201400
H 2.10078000 1.23182500 -0.31646100
H 1.02973000 1.36975200 -1.74728300
C 0.93414500 -1.19776700 -0.70921200
H 1.97286000 -1.23823500 -0.37248600
H 0.41553900 -2.08202000 -0.33079200
H 0.89719900 -1.19952900 -1.80592400
C -0.98614000 0.16162000 -0.70806700
N -1.97341200 0.22737000 -1.30385700
12
structure 98: 1.55 angstrom, 125 degree
C 0.33432200 0.07743500 -0.01285100
O 0.49274700 0.03955200 1.28495600
C 1.07001800 1.31560500 -0.64117400
H 0.64192100 2.22703200 -0.21688300
H 2.11584000 1.25116400 -0.32831100
H 1.01366100 1.36712200 -1.73543800
C 0.93956400 -1.20020700 -0.69871900
H 1.98569100 -1.25859900 -0.38569700
H 0.41850800 -2.08087700 -0.31542800
H 0.88079400 -1.19566300 -1.79406400
C -1.03198200 0.16495300 -0.73952500
N -2.00848200 0.22962300 -1.35361600
12
structure 99: 1.65 angstrom, 125 degree
C 0.37748600 0.07463600 0.01096700
O 0.52710600 0.03756300 1.29386800
C 1.07477900 1.31891500 -0.63009800
H 0.63968700 2.22476900 -0.20168000
H 2.12950000 1.27667300 -0.34117000
H 0.99389500 1.36330800 -1.72233400
C 0.94397500 -1.20452500 -0.68780700
H 1.99673500 -1.28474600 -0.39977500
H 0.41659300 -2.07914800 -0.30008700
H 0.86146800 -1.19046000 -1.78073100
C -1.07278900 0.16768800 -0.77040600
N -2.03583100 0.23246700 -1.40749600
12
structure 100: 1.75 angstrom, 125 degree
C 0.42468000 0.07181100 0.03539500
O 0.56794600 0.03526800 1.30351600
C 1.07844300 1.32371100 -0.61899900
H 0.63324800 2.22205700 -0.18617800
H 2.14115200 1.30699500 -0.35438400
H 0.97193100 1.35926400 -1.70823500
C 0.94662200 -1.20992000 -0.67706100
H 2.00468100 -1.31552400 -0.41438000
H 0.40960700 -2.07608800 -0.28475600
H 0.83974200 -1.18442300 -1.76654000
C -1.11048300 0.17064900 -0.79887400
N -2.05496600 0.23334000 -1.46625400
12
structure 101: 1.85 angstrom, 125 degree
C 0.47470400 0.06840700 0.05944300
O 0.61346800 0.03244300 1.31424400
C 1.08050800 1.32907900 -0.60834300
H 0.62258700 2.21815800 -0.17092700
H 2.14989000 1.34054900 -0.36776800
H 0.94849300 1.35443200 -1.69374200
C 0.94875800 -1.21627100 -0.66649100
H 2.01061800 -1.34900400 -0.42899900
H 0.40030900 -2.07228700 -0.26913700
H 0.81769200 -1.17831700 -1.75164900
C -1.14609700 0.17277700 -0.82633900
N -2.06832600 0.23717400 -1.52704100
12
structure 102: 1.95 angstrom, 125 degree
C 0.52706400 0.06534700 0.08268200
O 0.66374300 0.02976600 1.32597500
C 1.08220200 1.33508000 -0.59790000
H 0.60970700 2.21333500 -0.15555800
H 2.15660000 1.37631100 -0.38045400
H 0.92549500 1.34950000 -1.67884700
C 0.94938800 -1.22261100 -0.65657300
H 2.01326700 -1.38470500 -0.44394200
H 0.38760200 -2.06657200 -0.25359700
H 0.79440900 -1.17135200 -1.73664600
C -1.18074900 0.17526100 -0.85208800
N -2.07612300 0.23778100 -1.58980100
12
structure 103: 2.05 angstrom, 125 degree
C 0.58066000 0.06167800 0.10481800
O 0.71817100 0.02634100 1.33838500
C 1.08210800 1.34062900 -0.58812000
H 0.59491900 2.20659000 -0.13889600
H 2.16019400 1.41267200 -0.39487700
H 0.89977700 1.34434200 -1.66380600
C 0.94963800 -1.22914500 -0.64660500
H 2.01401700 -1.42039400 -0.45876600
H 0.37441100 -2.05977200 -0.23655600
H 0.77115900 -1.16503100 -1.72104400
C -1.21621000 0.17741500 -0.87516300
N -2.07624000 0.24181600 -1.65611800
12
structure 104: 2.15 angstrom, 125 degree
C 0.63576000 0.05872800 0.12558900
O 0.77556900 0.02331900 1.35125500
C 1.08237500 1.34622800 -0.57839400
H 0.57897700 2.19862500 -0.12251100
H 2.16213900 1.45016000 -0.40733900
H 0.87677600 1.33916100 -1.64866100
C 0.94831700 -1.23452500 -0.63764600
H 2.01108700 -1.45743200 -0.47401200
H 0.35822400 -2.05017700 -0.22013900
H 0.74720500 -1.15722000 -1.70599700
C -1.25140500 0.18015100 -0.89733000
N -2.07241900 0.24012300 -1.72156400
12
structure 105: 2.25 angstrom, 125 degree
C 0.69066900 0.05565000 0.14460500
O 0.83489400 0.02000800 1.36358400
C 1.08163100 1.35092100 -0.56899400
H 0.56385300 2.18895300 -0.10381700
H 2.16182900 1.48556900 -0.42134700
H 0.85159900 1.33440500 -1.63310100
C 0.94642900 -1.23910100 -0.62874100
H 2.00635800 -1.49209400 -0.48988500
H 0.34303600 -2.03920300 -0.20151500
H 0.72210700 -1.14982000 -1.69045000
C -1.28873800 0.18311300 -0.91756200
N -2.06106400 0.23873900 -1.78952500
12
structure 106: 2.35 angstrom, 125 degree
C 0.74610500 0.05198200 0.16244700
O 0.89818100 0.01640500 1.37549500
C 1.07802300 1.35426100 -0.56020200
H 0.54633800 2.17655800 -0.08369600
H 2.15710400 1.52106900 -0.43812200
H 0.82171600 1.32826500 -1.61715600
C 0.94378000 -1.24327400 -0.61957600
H 1.99966700 -1.52572800 -0.50790300
H 0.32913500 -2.02727300 -0.17972100
H 0.69389700 -1.14286500 -1.67361900
C -1.32898100 0.18429600 -0.93254800
N -2.03236200 0.24344500 -1.86214800
12
structure 107: 2.45 angstrom, 125 degree
C 0.80092000 0.04887100 0.17834200
O 0.96401400 0.01271700 1.38607200
C 1.07330000 1.35711100 -0.55131600
H 0.53046600 2.16301800 -0.06022300
H 2.14994800 1.55489800 -0.45752100
H 0.78797100 1.32276400 -1.59979500
C 0.93848100 -1.24569600 -0.61109100
H 1.98872200 -1.55769200 -0.52883300
H 0.31421000 -2.01294700 -0.15614300
H 0.66077200 -1.13412700 -1.65621500
C -1.37325200 0.18698200 -0.94255000
N -1.98294900 0.24124100 -1.93747600
12
structure 108: 2.55 angstrom, 125 degree
C 0.85086400 0.04592600 0.19154100
O 1.02380300 0.00937900 1.39518400
C 1.06931300 1.35843100 -0.54304300
H 0.51868600 2.14939200 -0.03676600
H 2.14247600 1.58365700 -0.47688200
H 0.75575600 1.31659100 -1.58257500
C 0.93451400 -1.24717700 -0.60274000
H 1.97860600 -1.58457000 -0.54976000
H 0.30423200 -1.99945800 -0.13164300
H 0.62913000 -1.12581500 -1.63846600
C -1.42185200 0.19014000 -0.95583200
N -1.93292300 0.24064500 -2.00576800
12
structure 109: 2.65 angstrom, 125 degree
C 0.89572100 0.04338000 0.20217800
O 1.07766700 0.00643300 1.40278200
C 1.06720900 1.35895000 -0.53530800
H 0.51031400 2.13619500 -0.01474500
H 2.13581300 1.60916300 -0.49438000
H 0.72797800 1.31013800 -1.56612000
C 0.93231900 -1.24778900 -0.59505200
H 1.96937600 -1.60834200 -0.56841300
H 0.29718600 -1.98648100 -0.10909700
H 0.60213800 -1.11721600 -1.62168600
C -1.47526100 0.19305200 -0.97193700
N -1.88785800 0.23965600 -2.06497000
12
structure 110: 2.75 angstrom, 125 degree
C 0.93475400 0.04104700 0.21177900
O 1.12317500 0.00389800 1.41032400
C 1.06636900 1.35838300 -0.52768000
H 0.50808500 2.12487500 0.00743900
H 2.13053300 1.62839300 -0.51255900
H 0.70134900 1.30357800 -1.54918300
C 0.93166500 -1.24784600 -0.58721900
H 1.96268000 -1.62543300 -0.58885100
H 0.29763600 -1.97691900 -0.08523700
H 0.57489500 -1.10940100 -1.60374000
C -1.53237800 0.19698200 -0.99298000
N -1.84616100 0.23958400 -2.11884300
12
structure 111: 2.85 angstrom, 125 degree
C 0.96628800 0.03922500 0.22242200
O 1.15573700 0.00199600 1.42009400
C 1.06731500 1.35691500 -0.51898000
H 0.52060300 2.11911800 0.03433500
H 2.12907500 1.63523300 -0.53725900
H 0.67021600 1.29909800 -1.52824500
C 0.93255800 -1.24669500 -0.57856600
H 1.96024400 -1.63106500 -0.61366200
H 0.31006100 -1.97338300 -0.05856800
H 0.54452900 -1.10235000 -1.58270800
C -1.59175000 0.20076300 -1.02371100
N -1.81227300 0.23828500 -2.17190000
12
structure 112: 2.95 angstrom, 125 degree
C 0.97812100 0.03787600 0.24066800
O 1.15381200 0.00150400 1.43991700
C 1.06935300 1.35226500 -0.50570900
H 0.57670900 2.12933800 0.07734300
H 2.13497400 1.60314600 -0.58787400
H 0.61481700 1.30052900 -1.49092000
C 0.93441600 -1.24361400 -0.56480700
H 1.96949800 -1.59440300 -0.66899500
H 0.37059400 -1.99420600 -0.01232400
H 0.48225000 -1.10183800 -1.54224500
C -1.65458200 0.20796600 -1.07934900
N -1.77735900 0.23857700 -2.24245500
12
structure 113: 2.95 angstrom, 120 degree
C 0.92861800 0.03892300 0.25380000
O 0.98760500 0.00958300 1.46355000
C 1.08610200 1.34096900 -0.50146700
H 0.68957200 2.15788200 0.09989800
H 2.16177100 1.50418600 -0.65058600
H 0.57890100 1.31277700 -1.46253400
C 0.95030400 -1.23756000 -0.55851600
H 2.00282700 -1.48406700 -0.75212600
H 0.50390300 -2.04409500 0.02169500
H 0.41992400 -1.12191000 -1.50040200
C -1.69077500 0.21762600 -1.09131900
N -1.76614900 0.24282600 -2.25874100
12
structure 114: 2.85 angstrom, 120 degree
C 0.92339800 0.04141900 0.23131900
O 1.00331300 0.00986400 1.44021700
C 1.08360600 1.34801300 -0.51752100
H 0.62442900 2.15024200 0.05827900
H 2.16083300 1.54648600 -0.59746200
H 0.63562000 1.30975300 -1.50674700
C 0.94972300 -1.23954000 -0.57621900
H 2.00087500 -1.54401900 -0.66846900
H 0.40918300 -2.01538200 -0.03604900
H 0.50987400 -1.11058200 -1.56146200
C -1.63007700 0.20187300 -1.02427500
N -1.81817300 0.23901200 -2.17836200
12
structure 115: 2.75 angstrom, 120 degree
C 0.90511900 0.04277100 0.21445700
O 0.99386400 0.01064300 1.42338100
C 1.08307400 1.35105600 -0.52971800
H 0.58086400 2.14588800 0.01941600
H 2.15983900 1.56657300 -0.55191700
H 0.68767200 1.30778600 -1.54084400
C 0.94881500 -1.24177500 -0.58873900
H 1.99763400 -1.56604200 -0.62324600
H 0.36599600 -2.00463400 -0.07503000
H 0.56232600 -1.11209000 -1.59591100
C -1.56750900 0.19795700 -0.97907900
N -1.86509100 0.23900800 -2.10951900
12
structure 116: 2.65 angstrom, 120 degree
C 0.87404100 0.04470100 0.20074000
O 0.96042900 0.01264800 1.41088200
C 1.08513400 1.35214600 -0.53902400
H 0.56661500 2.15007500 -0.01024000
H 2.16327100 1.56210600 -0.52065600
H 0.72835000 1.31110900 -1.56464500
C 0.95065700 -1.24266400 -0.59804200
H 2.00123900 -1.56365900 -0.59167400
H 0.35120900 -2.00586100 -0.10471200
H 0.60242500 -1.11852700 -1.61990800
C -1.50632600 0.19463600 -0.95419300
N -1.92444100 0.24043000 -2.04527700
12
structure 117: 2.55 angstrom, 120 degree
C 0.83526100 0.04704100 0.18599800
O 0.91346600 0.01537700 1.39843100
C 1.08976300 1.35222900 -0.54787200
H 0.56307500 2.15779200 -0.03926800
H 2.16934300 1.54833600 -0.49058800
H 0.77122900 1.31570100 -1.58650200
C 0.95531800 -1.24274900 -0.60702200
H 2.00872600 -1.55173300 -0.56122000
H 0.34701800 -2.01187200 -0.13433800
H 0.64473000 -1.12634400 -1.64217100
C -1.44761300 0.19094200 -0.94106700
N -1.99771100 0.24242000 -1.97113000
12
structure 118: 2.45 angstrom, 120 degree
C 0.78801000 0.04985500 0.16784800
O 0.85272600 0.01879300 1.38390300
C 1.09725900 1.35101700 -0.55725400
H 0.56820700 2.16810100 -0.06976900
H 2.17771400 1.52587400 -0.45926800
H 0.81938900 1.32051300 -1.60826000
C 0.96311600 -1.24198900 -0.61631300
H 2.01952700 -1.53165500 -0.52887900
H 0.35142400 -2.02140700 -0.16520600
H 0.69239300 -1.13528500 -1.66420900
C -1.39300100 0.18799100 -0.93967700
N -2.08416100 0.24533300 -1.87966500
12
structure 119: 2.35 angstrom, 120 degree
C 0.73557900 0.05308900 0.14667200
O 0.78796700 0.02255900 1.36730000
C 1.10345400 1.34880600 -0.56723300
H 0.57780100 2.17924000 -0.09844300
H 2.18364300 1.49792400 -0.43127800
H 0.86375400 1.32533700 -1.62853300
C 0.96940400 -1.23990300 -0.62618800
H 2.02806400 -1.50584700 -0.49960500
H 0.35961000 -2.03198800 -0.19441300
H 0.73596600 -1.14366200 -1.68478800
C -1.34536100 0.18543600 -0.93715200
N -2.14727800 0.24615000 -1.78308900
12
structure 120: 2.25 angstrom, 120 degree
C 0.68272400 0.05627500 0.12516700
O 0.72857200 0.02595600 1.35109700
C 1.10567000 1.34572800 -0.57711600
H 0.58807100 2.18925900 -0.12212000
H 2.18470800 1.46823300 -0.41046700
H 0.89716300 1.33001400 -1.64601700
C 0.97201100 -1.23667600 -0.63598600
H 2.03232200 -1.47714600 -0.47781400
H 0.36927000 -2.04216500 -0.21841100
H 0.76853300 -1.15103100 -1.70253600
C -1.30390400 0.18302300 -0.92352200
N -2.17253600 0.24567000 -1.69902400
12
structure 121: 2.15 angstrom, 120 degree
C 0.63044600 0.05945700 0.10322000
O 0.67336400 0.02918000 1.33550500
C 1.10548000 1.34197300 -0.58691400
H 0.59973400 2.19812700 -0.14119800
H 2.18274800 1.43646200 -0.39496700
H 0.92308000 1.33552300 -1.66169300
C 0.97255300 -1.23251700 -0.64548600
H 2.03362900 -1.44657300 -0.45952100
H 0.37951000 -2.05114200 -0.23856800
H 0.79533900 -1.15829200 -1.71857800
C -1.26532100 0.18011100 -0.90376100
N -2.17795900 0.24483000 -1.62478900
12
structure 122: 2.05 angstrom, 120 degree
C 0.57818200 0.06268900 0.08056300
O 0.62125200 0.03221000 1.32062700
C 1.10440500 1.33731100 -0.59667200
H 0.61160700 2.20551900 -0.15862000
H 2.17864000 1.40329600 -0.38029200
H 0.94749100 1.34070700 -1.67663500
C 0.97174000 -1.22731700 -0.65510200
H 2.03293600 -1.41348100 -0.44448100
H 0.39100400 -2.05907000 -0.25578500
H 0.81786400 -1.16544200 -1.73373500
C -1.22929800 0.17813400 -0.87974300
N -2.17322000 0.24258500 -1.55687200
12
structure 123: 1.95 angstrom, 120 degree
C 0.52666200 0.06589200 0.05669000
O 0.57174000 0.03506500 1.30650100
C 1.10259000 1.33220400 -0.60669500
H 0.62313700 2.21152000 -0.17471100
H 2.17249100 1.36985000 -0.36672400
H 0.97057000 1.34594400 -1.69116200
C 0.97049500 -1.22154900 -0.66496000
H 2.03024300 -1.38016400 -0.42943500
H 0.40193500 -2.06549200 -0.27229600
H 0.84033100 -1.17226300 -1.74861400
C -1.19387100 0.17569700 -0.85446700
N -2.16372000 0.24043700 -1.49087700
12
structure 124: 1.85 angstrom, 120 degree
C 0.47651900 0.06911300 0.03196200
O 0.52603400 0.03778700 1.29370100
C 1.10000300 1.32703300 -0.61705900
H 0.63332600 2.21633700 -0.19022400
H 2.16415700 1.33720100 -0.35356800
H 0.99300900 1.35094000 -1.70541400
C 0.96835700 -1.21558900 -0.67507400
H 2.02507400 -1.34763100 -0.41456300
H 0.41120900 -2.07044600 -0.28824400
H 0.86229100 -1.17872900 -1.76315300
C -1.15851900 0.17333400 -0.82727500
N -2.14885700 0.23778900 -1.42783800
12
structure 125: 1.75 angstrom, 120 degree
C 0.42838300 0.07215000 0.00703300
O 0.48584800 0.04005500 1.28281300
C 1.09610800 1.32198000 -0.62777000
H 0.64090400 2.21998700 -0.20555000
H 2.15315100 1.30616800 -0.34058000
H 1.01435900 1.35539200 -1.71932400
C 0.96507600 -1.20974600 -0.68552500
H 2.01744400 -1.31612400 -0.40043900
H 0.41868900 -2.07426300 -0.30346700
H 0.88284400 -1.18488900 -1.77727100
C -1.12296800 0.17075400 -0.79676400
N -2.12723600 0.23567700 -1.36990600
12
structure 126: 1.65 angstrom, 120 degree
C 0.38344700 0.07492800 -0.01795700
O 0.45168900 0.04197700 1.27364000
C 1.09094300 1.31785700 -0.63871400
H 0.64453700 2.22276300 -0.22083000
H 2.13972800 1.27896700 -0.32778500
H 1.03435600 1.35980100 -1.73266700
C 0.96053200 -1.20472900 -0.69622200
H 2.00702000 -1.28814600 -0.38627900
H 0.42239200 -2.07691300 -0.31878100
H 0.90248700 -1.19091300 -1.79080300
C -1.08511600 0.16783100 -0.76440900
N -2.09940900 0.23371700 -1.31594000
12
structure 127: 1.55 angstrom, 120 degree
C 0.34185400 0.07786500 -0.04125700
O 0.42274600 0.04362300 1.26639200
C 1.08466800 1.31465300 -0.64910900
H 0.64559200 2.22508100 -0.23472500
H 2.12498000 1.25492700 -0.31671300
H 1.05043100 1.36357700 -1.74448700
C 0.95440600 -1.20024800 -0.70654200
H 1.99461200 -1.26337400 -0.37450100
H 0.42275200 -2.07829700 -0.33271200
H 0.91755900 -1.19553400 -1.80293800
C -1.04397200 0.16519500 -0.72999300
N -2.06302500 0.22967300 -1.27016300
12
structure 128: 1.45 angstrom, 120 degree
C 0.30393100 0.08021300 -0.06396400
O 0.39792800 0.04517300 1.25910200
C 1.07750600 1.31268200 -0.65933300
H 0.64206500 2.22670700 -0.24877500
H 2.10883800 1.23560200 -0.30584700
H 1.06419600 1.36627200 -1.75538000
C 0.94756400 -1.19713200 -0.71658800
H 1.98049800 -1.24304000 -0.36233900
H 0.41915300 -2.07907000 -0.34703100
H 0.93143900 -1.19914800 -1.81390200
C -0.99833300 0.16202200 -0.69635400
N -2.02218100 0.22685900 -1.22633900
12
structure 129: 1.45 angstrom, 115 degree
C 0.31135600 0.08050800 -0.09392800
O 0.33071600 0.04907200 1.23742800
C 1.09052300 1.31209800 -0.66638000
H 0.64349600 2.22477900 -0.26604300
H 2.11520200 1.24022000 -0.29226400
H 1.10085600 1.36423200 -1.76254000
C 0.96059400 -1.19760500 -0.72373200
H 1.98652900 -1.24872600 -0.34964300
H 0.42112800 -2.07653500 -0.36382000
H 0.96751800 -1.20078500 -1.82116000
C -1.00980800 0.16233600 -0.68581400
N -2.06550600 0.22754600 -1.14885200
12
structure 130: 1.55 angstrom, 115 degree
C 0.34813900 0.07806300 -0.07154400
O 0.35151000 0.04792900 1.24254200
C 1.09907500 1.31395600 -0.65720900
H 0.64849700 2.22313700 -0.25328900
H 2.13254700 1.25813100 -0.30284600
H 1.08938900 1.36111200 -1.75318000
C 0.96887200 -1.20074300 -0.71462600
H 2.00177500 -1.26795500 -0.36056000
H 0.42602400 -2.07603300 -0.35135600
H 0.95692500 -1.19676300 -1.81157000
C -1.05643500 0.16557800 -0.72116900
N -2.11371300 0.23072800 -1.18194200
12
structure 131: 1.65 angstrom, 115 degree
C 0.38831400 0.07551800 -0.04790700
O 0.37601800 0.04639200 1.24802800
C 1.10663400 1.31673500 -0.64755300
H 0.64987300 2.22090900 -0.24013800
H 2.14879500 1.27989600 -0.31411500
H 1.07508100 1.35672800 -1.74260200
C 0.97638500 -1.20479700 -0.70500400
H 2.01595800 -1.29096100 -0.37272100
H 0.42762400 -2.07448700 -0.33811600
H 0.94330900 -1.19140700 -1.80071500
C -1.09842300 0.16853800 -0.75745600
N -2.15696500 0.23407500 -1.21845100
12
structure 132: 1.75 angstrom, 115 degree
C 0.43204700 0.07263100 -0.02357300
O 0.40534100 0.04495100 1.25489300
C 1.11369400 1.32083700 -0.63739900
H 0.64744700 2.21813900 -0.22666000
H 2.16402500 1.30636000 -0.32593800
H 1.05854500 1.35240400 -1.73074300
C 0.98240200 -1.20993900 -0.69525500
H 2.02795200 -1.31799900 -0.38595000
H 0.42522400 -2.07216800 -0.32460000
H 0.92706300 -1.18585600 -1.78872700
C -1.13607300 0.17151300 -0.79410600
N -2.19506300 0.23626800 -1.25869000
12
structure 133: 1.85 angstrom, 115 degree
C 0.47890600 0.06964600 0.00214300
O 0.44183100 0.04276800 1.26495600
C 1.11883200 1.32550100 -0.62748100
H 0.64182700 2.21451000 -0.21234400
H 2.17673500 1.33576300 -0.33932500
H 1.03863100 1.34746900 -1.71826300
C 0.98727200 -1.21558900 -0.68547000
H 2.03774500 -1.34811300 -0.40043200
H 0.42002100 -2.06859500 -0.31020800
H 0.90796700 -1.17948300 -1.77593400
C -1.17186200 0.17400700 -0.82645500
N -2.22530200 0.23925600 -1.30793500
12
structure 134: 1.95 angstrom, 115 degree
C 0.52750800 0.06640700 0.02748300
O 0.48348100 0.04020500 1.27741000
C 1.12292700 1.33005300 -0.61775500
H 0.63423300 2.20979000 -0.19779700
H 2.18715900 1.36607200 -0.35301400
H 1.01771000 1.34201500 -1.70529200
C 0.99119500 -1.22117600 -0.67590700
H 2.04551000 -1.37849500 -0.41583200
H 0.41368500 -2.06410400 -0.29501400
H 0.88756200 -1.17285200 -1.76259400
C -1.20733300 0.17628300 -0.85612100
N -2.25103400 0.24294300 -1.36231600
12
structure 135: 2.05 angstrom, 115 degree
C 0.57740000 0.06372100 0.05203700
O 0.52945100 0.03779300 1.29166600
C 1.12701900 1.33485400 -0.60810000
H 0.62712500 2.20447800 -0.18160100
H 2.19651800 1.39635900 -0.36765400
H 0.99614400 1.33756000 -1.69170400
C 0.99363100 -1.22615500 -0.66675700
H 2.05029500 -1.40937100 -0.43157800
H 0.40493000 -2.05770700 -0.27947000
H 0.86612200 -1.16573200 -1.74908100
C -1.24317200 0.17949000 -0.88317000
N -2.27286000 0.24184900 -1.42133700
12
structure 136: 2.15 angstrom, 115 degree
C 0.62771800 0.06014100 0.07576100
O 0.57844500 0.03461500 1.30733100
C 1.12934700 1.33860700 -0.59897000
H 0.61769500 2.19722400 -0.16534000
H 2.20271000 1.42665500 -0.38289700
H 0.97313000 1.33185900 -1.67809000
C 0.99669700 -1.23117000 -0.65753900
H 2.05479800 -1.43894900 -0.44826900
H 0.39840800 -2.05138000 -0.26212200
H 0.84445800 -1.15935400 -1.73485800
C -1.28037400 0.18123900 -0.90761000
N -2.29043100 0.24765300 -1.48414600
12
structure 137: 2.25 angstrom, 115 degree
C 0.67856600 0.05698200 0.09922900
O 0.63050500 0.03157700 1.32455700
C 1.13142500 1.34181700 -0.58950300
H 0.61034700 2.18930200 -0.14628800
H 2.20787700 1.45518800 -0.40059700
H 0.94740200 1.32625800 -1.66316500
C 0.99819300 -1.23498900 -0.64828200
H 2.05695100 -1.46676500 -0.46760900
H 0.39198300 -2.04373800 -0.24252700
H 0.81894700 -1.15195000 -1.71963100
C -1.31907200 0.18381900 -0.92831700
N -2.30052200 0.24964000 -1.55461600
12
structure 138: 2.35 angstrom, 115 degree
C 0.72920700 0.05399900 0.12181700
O 0.68476300 0.02841300 1.34216900
C 1.13269400 1.34433600 -0.57991500
H 0.60528300 2.18057500 -0.12383800
H 2.21153700 1.48129100 -0.42145200
H 0.91786900 1.32135100 -1.64687200
C 0.99901500 -1.23783100 -0.63886800
H 2.05748500 -1.49271100 -0.48913200
H 0.38676900 -2.03493200 -0.22024500
H 0.79041900 -1.14415500 -1.70320000
C -1.36021700 0.18655000 -0.94553400
N -2.30222200 0.25025600 -1.63167800
12
structure 139: 2.45 angstrom, 115 degree
C 0.77955000 0.05078500 0.14554400
O 0.74408300 0.02484000 1.36222500
C 1.13055600 1.34571700 -0.56944400
H 0.60454300 2.17154900 -0.09375100
H 2.21193200 1.50265800 -0.45179000
H 0.87516000 1.31733100 -1.62662900
C 0.99688600 -1.23956100 -0.62844600
H 2.05601600 -1.51240000 -0.52054700
H 0.38735400 -2.02751800 -0.18962300
H 0.74830700 -1.13690600 -1.68265200
C -1.40683800 0.18890700 -0.95132900
N -2.27494400 0.25174000 -1.73030700
12
structure 140: 2.55 angstrom, 115 degree
C 0.82974800 0.04754000 0.17431500
O 0.82297300 0.02035900 1.38826300
C 1.11435600 1.34655000 -0.55768300
H 0.61156300 2.16406400 -0.04416500
H 2.19915400 1.51631900 -0.51415800
H 0.78631100 1.31617700 -1.59403000
C 0.98021500 -1.23951200 -0.61632900
H 2.04168800 -1.52185400 -0.58382600
H 0.39508600 -2.02327700 -0.13864400
H 0.65870600 -1.12872300 -1.64924300
C -1.47217400 0.19190000 -0.91325800
N -2.11502300 0.24759700 -1.88799000
12
structure 141: 2.65 angstrom, 115 degree
C 0.86565600 0.04527800 0.19372100
O 0.87603200 0.01722400 1.40576700
C 1.10180900 1.34640500 -0.54814100
H 0.62634300 2.16029200 -0.00349300
H 2.18644600 1.52023500 -0.56763100
H 0.71294700 1.31500200 -1.56285100
C 0.96772700 -1.23834500 -0.60685900
H 2.02867800 -1.52208300 -0.63709900
H 0.40972900 -2.02265500 -0.09831100
H 0.58622500 -1.12105600 -1.61806100
C -1.54233900 0.19497000 -0.90247700
N -1.96664900 0.24187300 -1.99131400
12
structure 142: 2.75 angstrom, 115 degree
C 0.88989600 0.04394800 0.21021600
O 0.89984400 0.01574400 1.42128400
C 1.09839300 1.34494200 -0.53740900
H 0.66186800 2.16193200 0.03486000
H 2.18170800 1.50826100 -0.61737800
H 0.65374000 1.31734000 -1.52901200
C 0.96483300 -1.23626400 -0.59630400
H 2.02529700 -1.50992700 -0.68084100
H 0.43986800 -2.02744800 -0.06346500
H 0.53276400 -1.11670100 -1.58663600
C -1.60868500 0.19720300 -0.92825000
N -1.88692400 0.23811000 -2.06381400
12
structure 143: 2.85 angstrom, 115 degree
C 0.90443100 0.04780200 0.22917900
O 0.90244200 0.01677300 1.43964700
C 1.09615200 1.34770000 -0.52183600
H 0.76702000 2.17853600 0.10072400
H 2.16982900 1.45861800 -0.72473400
H 0.54554100 1.34629900 -1.45967200
C 0.96910300 -1.22774300 -0.58423000
H 2.02797200 -1.49976000 -0.68865100
H 0.45312700 -2.02276200 -0.04828900
H 0.52050600 -1.10084600 -1.56652800
C -1.67494700 0.17022600 -0.97677400
N -1.82857200 0.22229600 -2.13558400
12
structure 144: 2.95 angstrom, 115 degree
C 0.91702200 0.06044800 0.25214900
O 0.89269300 0.02211900 1.46190700
C 1.08917800 1.36055600 -0.49860900
H 0.99700600 2.20041000 0.18929700
H 2.08838700 1.36754900 -0.95215300
H 0.34589400 1.42990600 -1.29220600
C 0.98124200 -1.20861800 -0.57061000
H 2.03252300 -1.52247900 -0.61242400
H 0.39907800 -1.98580300 -0.07868400
H 0.59716900 -1.05505900 -1.57654700
C -1.73073100 0.06456800 -1.04857600
N -1.75686000 0.20354400 -2.21029200
12
structure 145: 2.95 angstrom, 110 degree
C 0.89311400 0.06064500 0.24774500
O 0.77495800 0.02907300 1.45130900
C 1.10404100 1.35531400 -0.50207300
H 1.05194500 2.19717500 0.18759100
H 2.08762400 1.33238600 -0.98641900
H 0.34021500 1.44566900 -1.27549900
C 0.99502000 -1.20798500 -0.57079400
H 2.05649700 -1.48022200 -0.63847700
H 0.45211300 -2.00638600 -0.06812900
H 0.58644200 -1.06498000 -1.56931000
C -1.76688200 0.05308400 -1.02774300
N -1.72248300 0.22336700 -2.18495000
12
structure 146: 2.85 angstrom, 110 degree
C 0.87943100 0.05367700 0.22812900
O 0.78207800 0.02246200 1.43365300
C 1.10666300 1.34967700 -0.51816800
H 0.89201000 2.19270800 0.13736100
H 2.15913600 1.38914800 -0.82757400
H 0.47259200 1.39032200 -1.40243500
C 0.98612700 -1.21737500 -0.58737800
H 2.05035200 -1.47503700 -0.67017100
H 0.46443800 -2.02129400 -0.07101600
H 0.56015200 -1.08671600 -1.57992600
C -1.71128100 0.12434800 -0.95750100
N -1.78909600 0.21522100 -2.12172200
12
structure 147: 2.75 angstrom, 110 degree
C 0.86667200 0.04285700 0.20777800
O 0.78578700 0.01627200 1.41506000
C 1.11084700 1.33959100 -0.53550200
H 0.71882000 2.16973200 0.04988900
H 2.19637000 1.46261400 -0.64878800
H 0.63908100 1.32807200 -1.51554700
C 0.97829400 -1.23265100 -0.60103300
H 2.04576100 -1.46067100 -0.72297200
H 0.50136500 -2.04677900 -0.05767200
H 0.51304000 -1.12293700 -1.57810500
C -1.64542200 0.20040300 -0.89994900
N -1.85801300 0.24063700 -2.04990800
12
structure 148: 2.65 angstrom, 110 degree
C 0.84750400 0.04423200 0.19010300
O 0.76991900 0.01741200 1.39846000
C 1.11437900 1.34156300 -0.54680800
H 0.67785600 2.16763100 0.01192000
H 2.20310600 1.47978500 -0.59608000
H 0.70069200 1.32404600 -1.55253100
C 0.98188700 -1.23443600 -0.61251400
H 2.05087700 -1.48072700 -0.67162300
H 0.46162300 -2.03879600 -0.09536500
H 0.57487200 -1.12355700 -1.61498800
C -1.57621200 0.19593400 -0.87060000
N -1.95389900 0.24405200 -1.97672200
12
structure 149: 2.55 angstrom, 110 degree
C 0.80356100 0.04741400 0.13874200
O 0.65092200 0.02358500 1.34283500
C 1.16654200 1.34211300 -0.56426400
H 0.63198000 2.16570800 -0.09461900
H 2.24643800 1.50045200 -0.43584000
H 0.92329900 1.31206600 -1.62406500
C 1.03515500 -1.23888200 -0.63199100
H 2.09303100 -1.51256600 -0.51480400
H 0.41840400 -2.02736800 -0.20475300
H 0.79918200 -1.12885000 -1.68814700
C -1.46085400 0.19316900 -1.02473700
N -2.45505500 0.26030100 -1.63510500
12
structure 150: 2.45 angstrom, 110 degree
C 0.76084800 0.05019200 0.11613700
O 0.60696200 0.02635900 1.32288000
C 1.16298500 1.34218100 -0.57508700
H 0.62243100 2.17224500 -0.12383900
H 2.23943700 1.48826000 -0.40832200
H 0.95776800 1.31588800 -1.64344400
C 1.03153900 -1.23800200 -0.64282500
H 2.08715100 -1.50115600 -0.48683500
H 0.40830900 -2.03136400 -0.23418300
H 0.83287300 -1.13512200 -1.70778400
C -1.41392600 0.19039500 -1.00332700
N -2.44377400 0.25726600 -1.55011900
12
structure 151: 2.35 angstrom, 110 degree
C 0.71508900 0.05313500 0.09379400
O 0.56184100 0.02918300 1.30451600
C 1.15897300 1.34122800 -0.58488400
H 0.62141500 2.18019600 -0.14622200
H 2.23272100 1.46852000 -0.38819400
H 0.98377800 1.32136700 -1.65934000
C 1.02758200 -1.23613700 -0.65250000
H 2.08230300 -1.48201300 -0.46559600
H 0.40638000 -2.03791800 -0.25687700
H 0.85817400 -1.14241300 -1.72397600
C -1.37191500 0.18772800 -0.97802700
N -2.42373800 0.25426500 -1.47944400
12
structure 152: 2.25 angstrom, 110 degree
C 0.66793700 0.05617500 0.07085500
O 0.51614000 0.03201600 1.28684000
C 1.15485500 1.33936800 -0.59426000
H 0.62419500 2.18817300 -0.16553000
H 2.22558200 1.44497100 -0.37102700
H 1.00675700 1.32697800 -1.67368100
C 1.02364400 -1.23332800 -0.66173400
H 2.07743900 -1.45884700 -0.44702300
H 0.40816600 -2.04498900 -0.27667600
H 0.88062400 -1.14949500 -1.73865100
C -1.33203500 0.18475900 -0.95192500
N -2.40070100 0.25136000 -1.41393600
12
structure 153: 2.15 angstrom, 110 degree
C 0.62037700 0.05922800 0.04708500
O 0.47110900 0.03474300 1.26989500
C 1.15062200 1.33668900 -0.60350500
H 0.62848300 2.19542600 -0.18328400
H 2.21745100 1.41949700 -0.35503100
H 1.02862900 1.33232200 -1.68715600
C 1.01961400 -1.22974300 -0.67088900
H 2.07191700 -1.43336100 -0.43022600
H 0.41193600 -2.05178600 -0.29455700
H 0.90128900 -1.15636800 -1.75246700
C -1.29335300 0.18237700 -0.92501000
N -2.37547100 0.24811600 -1.35160400
12
structure 154: 2.05 angstrom, 110 degree
C 0.57261900 0.06228200 0.02242600
O 0.42773300 0.03738600 1.25411000
C 1.14600800 1.33329000 -0.61285500
H 0.63421000 2.20186500 -0.19909800
H 2.20821600 1.39212100 -0.34096200
H 1.04867600 1.33798100 -1.70003800
C 1.01557300 -1.22549100 -0.67990300
H 2.06548300 -1.40626600 -0.41404700
H 0.41684600 -2.05792100 -0.31093000
H 0.92142300 -1.16338800 -1.76560300
C -1.25615400 0.17961000 -0.89644500
N -2.34802900 0.24567100 -1.29340200
12
structure 155: 1.95 angstrom, 110 degree
C 0.52516300 0.06543000 -0.00297700
O 0.38738100 0.03986200 1.24024400
C 1.14118200 1.32937900 -0.62223300
H 0.64032100 2.20739500 -0.21384800
H 2.19764600 1.36383700 -0.32735400
H 1.06843400 1.34363800 -1.71243100
C 1.01096800 -1.22053900 -0.68911000
H 2.05768300 -1.37764100 -0.39933900
H 0.42232600 -2.06318400 -0.32579200
H 0.93999100 -1.17033800 -1.77836300
C -1.22025000 0.17706300 -0.86528100
N -2.31824100 0.24223900 -1.24026400
12
structure 156: 1.85 angstrom, 110 degree
C 0.47876500 0.06837100 -0.02856800
O 0.35161500 0.04187700 1.22927800
C 1.13541700 1.32505000 -0.63182800
H 0.64574300 2.21176400 -0.22743500
H 2.18526300 1.33528800 -0.31507800
H 1.08617500 1.34903800 -1.72440600
C 1.00594400 -1.21528000 -0.69840200
H 2.04849200 -1.34860800 -0.38546800
H 0.42768700 -2.06757700 -0.33953400
H 0.95737800 -1.17705400 -1.79060300
C -1.18496600 0.17422900 -0.83062600
N -2.28491000 0.24004300 -1.19407900
12
structure 157: 1.75 angstrom, 110 degree
C 0.43427900 0.07133800 -0.05390300
O 0.32164700 0.04365100 1.22174100
C 1.12874200 1.32088400 -0.64152000
H 0.64972000 2.21534800 -0.24023400
H 2.17113800 1.30784800 -0.30377700
H 1.10243500 1.35435600 -1.73583900
C 0.99967900 -1.20991600 -0.70784700
H 2.03709600 -1.32056400 -0.37266000
H 0.43114800 -2.07079300 -0.35256600
H 0.97302500 -1.18332700 -1.80234500
C -1.14904000 0.17143900 -0.79253800
N -2.24726700 0.23687600 -1.15526100
12
structure 158: 1.65 angstrom, 110 degree
C 0.39256700 0.07407300 -0.07869700
O 0.29860300 0.04488500 1.21740700
C 1.12069900 1.31726300 -0.65139400
H 0.65001900 2.21817400 -0.25358300
H 2.15465300 1.28375900 -0.29250700
H 1.11743000 1.35899100 -1.74679700
C 0.99217200 -1.20504200 -0.71748000
H 2.02323600 -1.29552300 -0.36013300
H 0.43136000 -2.07301000 -0.36597800
H 0.98756700 -1.18897900 -1.81355800
C -1.11105300 0.16843000 -0.75154500
N -2.20465100 0.23411900 -1.12248400
12
structure 159: 1.55 angstrom, 110 degree
C 0.35381900 0.07676100 -0.10243700
O 0.28021700 0.04598600 1.21483200
C 1.11176000 1.31450100 -0.66078200
H 0.64774900 2.22049100 -0.26580000
H 2.13711400 1.26266300 -0.28238800
H 1.12924400 1.36345000 -1.75653500
C 0.98337400 -1.20078400 -0.72673400
H 2.00766600 -1.27334100 -0.34886500
H 0.42855500 -2.07426900 -0.37840700
H 0.99873800 -1.19393500 -1.82358700
C -1.06898000 0.16524300 -0.71097300
N -2.15665300 0.23037500 -1.09507200
12
structure 160: 1.45 angstrom, 110 degree
C 0.31836700 0.07902100 -0.12447800
O 0.26458600 0.04673700 1.21256900
C 1.10181200 1.31268200 -0.66937400
H 0.64182900 2.22202500 -0.27691200
H 2.11893500 1.24555500 -0.27366600
H 1.13697500 1.36712700 -1.76487100
C 0.97394000 -1.19766300 -0.73514600
H 1.99156800 -1.25487500 -0.33918600
H 0.42297300 -2.07485000 -0.38945500
H 1.00627900 -1.19813700 -1.83208100
C -1.02138800 0.16173500 -0.67285200
N -2.10327300 0.22778300 -1.07129800
12
structure 161: 1.45 angstrom, 105 degree
C 0.32523800 0.07951600 -0.15511800
O 0.20111600 0.05074400 1.18588200
C 1.11324900 1.31285100 -0.67669500
H 0.64147200 2.22044500 -0.29509900
H 2.12229400 1.25054900 -0.25941600
H 1.17323900 1.36640600 -1.77107800
C 0.98519500 -1.19855100 -0.74251800
H 1.99422900 -1.26100500 -0.32523000
H 0.42262300 -2.07221100 -0.40763900
H 1.04234400 -1.20064600 -1.83835900
C -1.03299100 0.16186900 -0.65605200
N -2.13540300 0.22717400 -0.99542700
12
structure 162: 1.55 angstrom, 105 degree
C 0.35966600 0.07721500 -0.13311400
O 0.21239400 0.05017900 1.18504100
C 1.12414700 1.31458000 -0.66881400
H 0.64849700 2.21882500 -0.28469300
H 2.14139600 1.26650400 -0.26806300
H 1.16704500 1.36256400 -1.76383200
C 0.99579900 -1.20175900 -0.73479300
H 2.01155800 -1.27836100 -0.33470300
H 0.42960800 -2.07177300 -0.39722200
H 1.03660500 -1.19657800 -1.83092300
C -1.08177300 0.16549800 -0.69610600
N -2.19233800 0.23024700 -1.00952700
12
structure 163: 1.65 angstrom, 105 degree
C 0.39715800 0.07464100 -0.10912000
O 0.22567500 0.04945500 1.18404700
C 1.13428300 1.31726000 -0.65996200
H 0.65232500 2.21653200 -0.27300200
H 2.16027600 1.28624800 -0.27815800
H 1.15671300 1.35801800 -1.75509800
C 1.00561700 -1.20599100 -0.72610700
H 2.02850500 -1.29925500 -0.34611400
H 0.43392200 -2.07066600 -0.38518500
H 1.02649300 -1.19159100 -1.82194400
C -1.12457200 0.16891300 -0.73995300
N -2.24379200 0.23357500 -1.02615400
12
structure 164: 1.75 angstrom, 105 degree
C 0.43748800 0.07195100 -0.08400800
O 0.24418100 0.04852500 1.18500200
C 1.14322400 1.32070600 -0.65079500
H 0.65304700 2.21385100 -0.26109300
H 2.17770300 1.30930300 -0.28898500
H 1.14363100 1.35279800 -1.74539300
C 1.01416000 -1.21075000 -0.71713500
H 2.04349600 -1.32349400 -0.35806200
H 0.43471400 -2.06857400 -0.37329900
H 1.01415700 -1.18548800 -1.81191500
C -1.16319400 0.17196600 -0.78423300
N -2.29000300 0.23634800 -1.04683200
12
structure 165: 1.85 angstrom, 105 degree
C 0.48030100 0.06915000 -0.05827200
O 0.26920700 0.04721800 1.18970100
C 1.15097300 1.32454000 -0.64149300
H 0.65104600 2.21044700 -0.24888900
H 2.19340400 1.33492400 -0.30068200
H 1.12849900 1.34717600 -1.73490700
C 1.02130800 -1.21575900 -0.70812300
H 2.05638600 -1.34994900 -0.37116400
H 0.43281500 -2.06550200 -0.36098100
H 0.99952400 -1.17883000 -1.80116100
C -1.19944200 0.17493000 -0.82623900
N -2.33141800 0.23879500 -1.07453800
12
structure 166: 1.95 angstrom, 105 degree
C 0.52453200 0.06656600 -0.03230000
O 0.29908300 0.04573300 1.19839800
C 1.15815700 1.32840100 -0.63224400
H 0.64895400 2.20653700 -0.23533600
H 2.20794500 1.36044500 -0.31369300
H 1.11145400 1.34176100 -1.72381300
C 1.02728200 -1.22039000 -0.69924500
H 2.06749100 -1.37637500 -0.38584700
H 0.42991200 -2.06139100 -0.34737000
H 0.98228300 -1.17179800 -1.78987700
C -1.23479000 0.17810700 -0.86587400
N -2.36969900 0.23954200 -1.10954800
12
structure 167: 2.05 angstrom, 105 degree
C 0.57020100 0.06334700 -0.00694500
O 0.33559000 0.04332200 1.21053300
C 1.16402700 1.33197200 -0.62353900
H 0.64440400 2.20111200 -0.22149700
H 2.22003800 1.38726700 -0.32748100
H 1.09313900 1.33641400 -1.71274100
C 1.03317700 -1.22526100 -0.69056200
H 2.07716100 -1.40338000 -0.40037100
H 0.42639800 -2.05668500 -0.33337600
H 0.96543300 -1.16540000 -1.77833800
C -1.27118000 0.18074800 -0.90027200
N -2.40578600 0.24368400 -1.15215900
12
structure 168: 2.15 angstrom, 105 degree
C 0.61573400 0.06024400 0.01774700
O 0.37438200 0.04095300 1.22506900
C 1.16972600 1.33481400 -0.61483800
H 0.64089300 2.19503400 -0.20668100
H 2.23105200 1.41215100 -0.34199400
H 1.07441100 1.33048600 -1.70119400
C 1.03888900 -1.22928000 -0.68203100
H 2.08611700 -1.42835700 -0.41642800
H 0.42419900 -2.05138300 -0.31795900
H 0.94742900 -1.15856000 -1.76641700
C -1.30890800 0.18321200 -0.93258700
N -2.44132100 0.24782600 -1.19943700
12
structure 169: 2.25 angstrom, 105 degree
C 0.66165300 0.05716800 0.04258200
O 0.41676300 0.03820400 1.24239600
C 1.17514600 1.33693800 -0.60592700
H 0.63935100 2.18821900 -0.18902600
H 2.24151300 1.43517000 -0.35951200
H 1.05240600 1.32473300 -1.68860300
C 1.04425600 -1.23253600 -0.67317800
H 2.09445100 -1.45129000 -0.43498900
H 0.42359800 -2.04556000 -0.29991200
H 0.92635400 -1.15140300 -1.75342700
C -1.34846200 0.18596300 -0.96009000
N -2.47442700 0.25153600 -1.25706400
12
structure 170: 2.35 angstrom, 105 degree
C 0.70612000 0.05431000 0.06620800
O 0.45766400 0.03572100 1.26003800
C 1.18091800 1.33824200 -0.59675400
H 0.64166000 2.18155100 -0.16885000
H 2.25183500 1.45412500 -0.37874900
H 1.02905700 1.31945300 -1.67492500
C 1.04973100 -1.23483400 -0.66416300
H 2.10275400 -1.47013700 -0.45533100
H 0.42647700 -2.04018900 -0.27939900
H 0.90344900 -1.14450900 -1.73946800
C -1.38927900 0.18875200 -0.98912600
N -2.50778300 0.25465500 -1.31623000
12
structure 171: 2.45 angstrom, 105 degree
C 0.74978500 0.05152700 0.08858800
O 0.49861000 0.03319500 1.27789300
C 1.18697700 1.33907900 -0.58761600
H 0.64532600 2.17455400 -0.14795500
H 2.26140500 1.47204400 -0.39856300
H 1.00585800 1.31435100 -1.66057300
C 1.05559200 -1.23672400 -0.65510400
H 2.11043700 -1.48794500 -0.47617400
H 0.43066300 -2.03461200 -0.25819000
H 0.88073900 -1.13773700 -1.72481100
C -1.43151500 0.19172600 -1.01810900
N -2.54127500 0.25768300 -1.37613600
12
structure 172: 2.55 angstrom, 105 degree
C 0.78903200 0.04903200 0.11062200
O 0.53425600 0.03094000 1.29627000
C 1.19387500 1.33870900 -0.57738500
H 0.65962400 2.16963200 -0.12053800
H 2.27287100 1.48033700 -0.42466300
H 0.97637900 1.31116800 -1.64304800
C 1.06217400 -1.23746900 -0.64492100
H 2.12065500 -1.49616400 -0.50249900
H 0.44459800 -2.03228400 -0.23088100
H 0.85167900 -1.13211500 -1.70715400
C -1.47719300 0.19527800 -1.04926400
N -2.57534800 0.26007700 -1.44328700
12
structure 173: 2.65 angstrom, 105 degree
C 0.82406100 0.04668400 0.13355200
O 0.56580600 0.02885800 1.31662700
C 1.20095900 1.33727900 -0.56518800
H 0.68700400 2.16737700 -0.08415900
H 2.28567300 1.47781100 -0.46105400
H 0.93565100 1.31041800 -1.61980800
C 1.06915400 -1.23734300 -0.63273000
H 2.13362900 -1.49299000 -0.53932700
H 0.47211700 -2.03473900 -0.19418900
H 0.81048200 -1.12850200 -1.68372500
C -1.52707000 0.19902000 -1.07949300
N -2.60486300 0.26326800 -1.52725600
12
structure 174: 2.75 angstrom, 105 degree
C 0.85219100 0.04491400 0.15706500
O 0.58558000 0.02753500 1.33700700
C 1.20934500 1.33491500 -0.55062800
H 0.73518800 2.16928600 -0.03701100
H 2.29999200 1.45956800 -0.51046000
H 0.88211300 1.31547300 -1.58786200
C 1.07691200 -1.23606400 -0.61831900
H 2.14868800 -1.47469800 -0.58674000
H 0.51727900 -2.04284700 -0.14851100
H 0.75728300 -1.12851500 -1.65254300
C -1.57835600 0.20350800 -1.11956900
N -2.63361200 0.26406700 -1.61918000
12
structure 175: 2.85 angstrom, 105 degree
C 0.87396100 0.04359400 0.18263900
O 0.59231100 0.02712200 1.35821300
C 1.21920400 1.33160500 -0.53258200
H 0.80815100 2.17402900 0.02101600
H 2.31242300 1.42486400 -0.57697100
H 0.81271300 1.32779700 -1.54190400
C 1.08521600 -1.23378500 -0.60055200
H 2.16282100 -1.43872700 -0.65118000
H 0.58575700 -2.05658300 -0.09198200
H 0.68578900 -1.13404800 -1.60777900
C -1.62760300 0.20775800 -1.17299000
N -2.65814000 0.26351400 -1.72267800
12
structure 176: 2.95 angstrom, 105 degree
C 0.89224200 0.02009200 0.22763000
O 0.72451800 0.00853500 1.42487100
C 1.15170900 1.30447500 -0.52834600
H 0.74754900 2.14382600 0.03471200
H 2.23740900 1.42592500 -0.63570000
H 0.68837000 1.27038200 -1.51320300
C 0.96921500 -1.25134500 -0.58480800
H 1.92946800 -1.29492300 -1.11132200
H 0.86128500 -2.11762400 0.06712400
H 0.16954700 -1.23139900 -1.32789500
C -1.79855300 0.41116500 -0.91656600
N -1.72015700 0.24803300 -2.07324600
12
structure 177: 2.95 angstrom, 100 degree
C 0.86738400 0.01997100 0.21053200
O 0.62110400 0.01043600 1.39345500
C 1.16131600 1.30279700 -0.53485600
H 0.75529900 2.14571400 0.02139700
H 2.24975100 1.41085300 -0.62604800
H 0.71379900 1.27350800 -1.52761600
C 0.98158200 -1.25158600 -0.59705600
H 1.94192500 -1.27858400 -1.12353400
H 0.88575400 -2.11879700 0.05563900
H 0.18061100 -1.24522000 -1.34037200
C -1.83857600 0.47543700 -0.87244100
N -1.66734800 0.19261100 -1.99584800
12
structure 178: 2.85 angstrom, 100 degree
C 0.85502000 0.02315100 0.19732600
O 0.62846300 0.01656500 1.38407900
C 1.15388600 1.30448900 -0.55036100
H 0.71919600 2.14481400 -0.01231000
H 2.24359600 1.42679300 -0.60300100
H 0.74079100 1.26668400 -1.55718400
C 0.97595600 -1.25238800 -0.60496900
H 1.97027100 -1.30660600 -1.06335800
H 0.81648300 -2.11447200 0.04187000
H 0.22651100 -1.23124400 -1.39806900
C -1.78276700 0.41565900 -0.80791800
N -1.69480200 0.24369500 -1.96285200
12
structure 179: 2.75 angstrom, 100 degree
C 0.84204500 0.03263100 0.18163700
O 0.63700400 0.02621400 1.37238300
C 1.14559600 1.31360200 -0.56656400
H 0.73001600 2.15686500 -0.01790000
H 2.23599300 1.42350900 -0.63294600
H 0.71868800 1.28649400 -1.56764700
C 0.97273400 -1.24640200 -0.61628200
H 2.01641000 -1.36286900 -0.93428200
H 0.68137100 -2.09511800 0.00117200
H 0.33515800 -1.19046600 -1.49823900
C -1.73065600 0.32629900 -0.74436000
N -1.73175600 0.26638400 -1.91372000
12
structure 180: 2.65 angstrom, 100 degree
C 0.82954000 0.04767800 0.16431600
O 0.64425700 0.03718600 1.35874700
C 1.13669100 1.32999500 -0.58144000
H 0.78083300 2.17873900 0.00028400
H 2.22517700 1.40501600 -0.70508900
H 0.65816300 1.33028600 -1.55906900
C 0.97255500 -1.23458300 -0.62946800
H 2.04289100 -1.44357900 -0.75754400
H 0.50898800 -2.05185300 -0.07942600
H 0.50120000 -1.13710600 -1.60574200
C -1.67348000 0.22308200 -0.68810500
N -1.77421200 0.25227800 -1.85421300
12
structure 181: 2.55 angstrom, 100 degree
C 0.81169200 0.04917500 0.15181500
O 0.62527200 0.03848800 1.34706900
C 1.14027300 1.33083200 -0.58831100
H 0.75738800 2.17907400 -0.02358800
H 2.23276400 1.41122400 -0.66769600
H 0.70264700 1.32881500 -1.58489100
C 0.97544600 -1.23513900 -0.63695100
H 2.04887500 -1.45165200 -0.72166700
H 0.48565000 -2.04810100 -0.10382500
H 0.54429100 -1.13957200 -1.63176200
C -1.59609600 0.21961600 -0.67038300
N -1.87560000 0.25438200 -1.80655800
12
structure 182: 2.45 angstrom, 100 degree
C 0.74729700 0.05665500 0.06247600
O 0.42029400 0.06080900 1.23197200
C 1.22535300 1.32581100 -0.61913800
H 0.70971900 2.17983600 -0.18397000
H 2.30438600 1.42703900 -0.43740700
H 1.03958700 1.29720000 -1.69142800
C 1.05393300 -1.24368300 -0.65791600
H 2.10950900 -1.49287000 -0.48115000
H 0.42834800 -2.03428200 -0.24779300
H 0.87609500 -1.15838200 -1.72854800
C -1.45623400 0.21965600 -0.99600400
N -2.60568400 0.29935300 -1.18784300
12
structure 183: 2.35 angstrom, 100 degree
C 0.70696100 0.05977800 0.03889100
O 0.38551000 0.06352500 1.21396200
C 1.21806600 1.32582300 -0.62933400
H 0.69779200 2.18496200 -0.20975400
H 2.29149600 1.41698300 -0.41235300
H 1.06784200 1.30047300 -1.70774900
C 1.04652200 -1.24240100 -0.66801600
H 2.09788200 -1.48192000 -0.45606400
H 0.41583600 -2.03692700 -0.27328200
H 0.90307600 -1.16500800 -1.74487200
C -1.41231800 0.21626200 -0.96443700
N -2.56606300 0.29559000 -1.12374100
12
structure 184: 2.25 angstrom, 100 degree
C 0.66473600 0.06286500 0.01505000
O 0.34926200 0.06617400 1.19718300
C 1.21085800 1.32492800 -0.63881600
H 0.69161000 2.19062100 -0.23111400
H 2.27879600 1.40167100 -0.39170900
H 1.09131000 1.30470800 -1.72182700
C 1.03975200 -1.24042500 -0.67732700
H 2.08752300 -1.46565300 -0.43469200
H 0.40927000 -2.04128500 -0.29473600
H 0.92619400 -1.17213700 -1.75901200
C -1.37032400 0.21286800 -0.93285800
N -2.52638500 0.29280800 -1.06688900
12
structure 185: 2.15 angstrom, 100 degree
C 0.62125900 0.06611400 -0.00939800
O 0.31257700 0.06879000 1.18169600
C 1.20393000 1.32319800 -0.64775900
H 0.68956800 2.19639600 -0.24930100
H 2.26616300 1.38233500 -0.37377100
H 1.11224000 1.30945600 -1.73437900
C 1.03316900 -1.23753800 -0.68623300
H 2.07761900 -1.44529800 -0.41630700
H 0.40666800 -2.04625300 -0.31302000
H 0.94626300 -1.17926500 -1.77177700
C -1.32984500 0.20980100 -0.90105300
N -2.48700600 0.28940500 -1.01544700
12
structure 186: 2.05 angstrom, 100 degree
C 0.57759100 0.06937800 -0.03421400
O 0.27822500 0.07128500 1.16875200
C 1.19686100 1.32070500 -0.65663500
H 0.68992600 2.20174400 -0.26510700
H 2.25296300 1.36037000 -0.35818000
H 1.13081000 1.31449000 -1.74613300
C 1.02663600 -1.23389700 -0.69495500
H 2.06742100 -1.42242200 -0.39962100
H 0.40626500 -2.05112100 -0.32918500
H 0.96453300 -1.18634600 -1.78367100
C -1.29092600 0.20659000 -0.86627000
N -2.44770200 0.28636500 -0.97153000
12
structure 187: 1.95 angstrom, 100 degree
C 0.53418100 0.07280700 -0.05948300
O 0.24768400 0.07366100 1.15918900
C 1.18999800 1.31777400 -0.66535100
H 0.69153300 2.20645300 -0.27923000
H 2.23921800 1.33707500 -0.34358600
H 1.14865300 1.31996300 -1.75717600
C 1.01963800 -1.22961300 -0.70376400
H 2.05662900 -1.39760500 -0.38561700
H 0.40716300 -2.05538600 -0.34281700
H 0.97970300 -1.19375400 -1.79503900
C -1.25336200 0.20354500 -0.82766200
N -2.40843500 0.28222100 -0.93621200
12
structure 188: 1.85 angstrom, 100 degree
C 0.49100000 0.07608200 -0.08518800
O 0.22172700 0.07550500 1.15381800
C 1.18224200 1.31427700 -0.67433300
H 0.69423600 2.21048600 -0.29111300
H 2.22428800 1.31178200 -0.33174700
H 1.16347700 1.32596600 -1.76790800
C 1.01262200 -1.22483000 -0.71249400
H 2.04497500 -1.37128500 -0.37184600
H 0.40886700 -2.05921500 -0.35546600
H 0.99488000 -1.20113600 -1.80588700
C -1.21697900 0.20039200 -0.78508200
N -2.36873300 0.27911600 -0.90950300
12
structure 189: 1.75 angstrom, 100 degree
C 0.44965800 0.07918000 -0.11090200
O 0.20291600 0.07666500 1.15328500
C 1.17343000 1.31074200 -0.68362900
H 0.69432500 2.21365700 -0.30376600
H 2.20708600 1.28834100 -0.31949300
H 1.17801800 1.33120800 -1.77840400
C 1.00452400 -1.21994000 -0.72163400
H 2.03111100 -1.34618000 -0.35871000
H 0.40869100 -2.06209600 -0.36829800
H 1.00889900 -1.20796800 -1.81653900
C -1.17972600 0.19732300 -0.73831600
N -2.32632700 0.27620800 -0.89034200
12
structure 190: 1.65 angstrom, 100 degree
C 0.41051600 0.08213500 -0.13605500
O 0.19067800 0.07733400 1.15696100
C 1.16333800 1.30751100 -0.69265000
H 0.69207400 2.21621500 -0.31564400
H 2.18826200 1.26695700 -0.30831400
H 1.18985200 1.33630100 -1.78796500
C 0.99502900 -1.21517200 -0.73054000
H 2.01539700 -1.32273400 -0.34700600
H 0.40635600 -2.06406900 -0.38010700
H 1.01987800 -1.21440100 -1.82627500
C -1.13974500 0.19391200 -0.68985600
N -2.27903200 0.27315100 -0.87929900
12
structure 191: 1.55 angstrom, 100 degree
C 0.37404700 0.08498900 -0.15967500
O 0.18309200 0.07781300 1.16252300
C 1.15206700 1.30504900 -0.70083700
H 0.68705700 2.21843600 -0.32637000
H 2.16853400 1.24878900 -0.29852400
H 1.19804500 1.34106400 -1.79605700
C 0.98399500 -1.21091400 -0.73870600
H 1.99807100 -1.30236500 -0.33681100
H 0.40086900 -2.06515900 -0.39090600
H 1.02707500 -1.21989200 -1.83459700
C -1.09483500 0.19030700 -0.64320000
N -2.22541400 0.26902400 -0.87358900
12
structure 192: 1.45 angstrom, 100 degree
C 0.34017500 0.08753700 -0.18103800
O 0.17649200 0.07809300 1.16688300
C 1.13991500 1.30348400 -0.70787400
H 0.67914900 2.22018500 -0.33551400
H 2.14875800 1.23395300 -0.29049900
H 1.20158500 1.34518800 -1.80252500
C 0.97240600 -1.20761400 -0.74559900
H 1.98060700 -1.28545900 -0.32816200
H 0.39298300 -2.06563500 -0.40010700
H 1.03041100 -1.22430800 -1.84113100
C -1.04383300 0.18632500 -0.60206400
N -2.16604400 0.26539200 -0.86911900
12
structure 193: 1.45 angstrom, 95 degree
C 0.34608000 0.08753200 -0.21217200
O 0.11935000 0.08237000 1.14009700
C 1.14915600 1.30380300 -0.71534800
H 0.67668400 2.21852900 -0.35384500
H 2.14945000 1.23926500 -0.27633700
H 1.23559200 1.34521700 -1.80817900
C 0.98157000 -1.20901000 -0.75320600
H 1.98086000 -1.29098500 -0.31476100
H 0.39124300 -2.06332100 -0.41806600
H 1.06360100 -1.22888400 -1.84699500
C -1.05435600 0.18661000 -0.57474800
N -2.18662600 0.26601200 -0.80318800
12
structure 194: 1.55 angstrom, 95 degree
C 0.37889500 0.08512400 -0.19147000
O 0.12278000 0.08233200 1.13212000
C 1.16215600 1.30535400 -0.70942100
H 0.68536400 2.21686100 -0.34633900
H 2.16943800 1.25285900 -0.28345700
H 1.23485100 1.34087300 -1.80308100
C 0.99406000 -1.21232300 -0.74725600
H 1.99837000 -1.30709700 -0.32162700
H 0.39942700 -2.06282200 -0.41101100
H 1.06391900 -1.22426300 -1.84161200
C -1.10793000 0.19075900 -0.61655200
N -2.24872800 0.26948400 -0.79704300
12
structure 195: 1.65 angstrom, 95 degree
C 0.41437400 0.08235800 -0.16696200
O 0.12528200 0.08207800 1.12216400
C 1.17429000 1.30769300 -0.70148800
H 0.69193000 2.21457600 -0.33535200
H 2.19041600 1.26956100 -0.29364400
H 1.22742000 1.33608700 -1.79573400
C 1.00579100 -1.21650700 -0.73945800
H 2.01711600 -1.32591700 -0.33262100
H 0.40648800 -2.06181900 -0.39968700
H 1.05691600 -1.21897000 -1.83416200
C -1.15429900 0.19470400 -0.66610500
N -2.30312100 0.27329800 -0.79370000
12
structure 196: 1.75 angstrom, 95 degree
C 0.45225600 0.07938800 -0.14015700
O 0.13145700 0.08194600 1.11351900
C 1.18512500 1.31065900 -0.69226100
H 0.69618100 2.21186800 -0.32203700
H 2.21101200 1.28911900 -0.30627200
H 1.21432000 1.33116000 -1.78655800
C 1.01614500 -1.22120800 -0.73041100
H 2.03510800 -1.34758700 -0.34615900
H 0.41122500 -2.06020800 -0.38622700
H 1.04437700 -1.21266900 -1.82487400
C -1.19485200 0.19815900 -0.71931900
N -2.34974900 0.27651200 -0.79599100
12
structure 197: 1.85 angstrom, 95 degree
C 0.49219800 0.07637100 -0.11301500
O 0.14524000 0.08114600 1.10963400
C 1.19449600 1.31397400 -0.68297300
H 0.69751300 2.20879900 -0.30911100
H 2.22954400 1.31123400 -0.31941500
H 1.19919100 1.32561900 -1.77661200
C 1.02488100 -1.22594500 -0.72128000
H 2.05050300 -1.37160400 -0.36015600
H 0.41280100 -2.05760100 -0.37316800
H 1.02986400 -1.20539800 -1.81477800
C -1.23248000 0.20146100 -0.77054000
N -2.39114700 0.27908300 -0.80533500
12
structure 198: 1.95 angstrom, 95 degree
C 0.53345600 0.07343400 -0.08623000
O 0.16627700 0.07988400 1.11153900
C 1.20296700 1.31722500 -0.67396400
H 0.69768200 2.20523100 -0.29607700
H 2.24637000 1.33411100 -0.33340600
H 1.18297000 1.31990400 -1.76633400
C 1.03236600 -1.23027900 -0.71241100
H 2.06353300 -1.39629100 -0.37462400
H 0.41247900 -2.05394500 -0.36029600
H 1.01438500 -1.19750200 -1.80432100
C -1.26949400 0.20478500 -0.81740700
N -2.43038900 0.28058200 -0.82321800
12
structure 199: 2.05 angstrom, 95 degree
C 0.57550800 0.07012100 -0.05993600
O 0.19321300 0.07790000 1.11890100
C 1.21055100 1.31989600 -0.66518100
H 0.69738300 2.20065500 -0.28192700
H 2.26156900 1.35643000 -0.34873500
H 1.16490900 1.31423700 -1.75571700
C 1.03971600 -1.23434700 -0.70369800
H 2.07594000 -1.41986100 -0.39075300
H 0.41320700 -2.05006500 -0.34584800
H 0.99724700 -1.19002100 -1.79347800
C -1.30720100 0.20797100 -0.85925100
N -2.46944000 0.28422500 -0.85112600
12
structure 200: 2.15 angstrom, 95 degree
C 0.61655000 0.06690000 -0.03539300
O 0.22241500 0.07561800 1.12914300
C 1.21811300 1.32186000 -0.65670200
H 0.69957400 2.19573600 -0.26572900
H 2.27607500 1.37539900 -0.36565700
H 1.14564800 1.30947900 -1.74483500
C 1.04740600 -1.23768000 -0.69512700
H 2.08806700 -1.44025800 -0.40727400
H 0.41616100 -2.04612500 -0.32998000
H 0.98010000 -1.18308000 -1.78228900
C -1.34717200 0.21042800 -0.89892900
N -2.51033400 0.28886400 -0.88397700
12
structure 201: 2.25 angstrom, 95 degree
C 0.65784600 0.06367900 -0.01043100
O 0.25509300 0.07318200 1.14345000
C 1.22583400 1.32309800 -0.64780900
H 0.70406200 2.19045200 -0.24732000
H 2.29042100 1.39234400 -0.38487600
H 1.12436100 1.30451500 -1.73280200
C 1.05493100 -1.24034000 -0.68634100
H 2.10040000 -1.45805700 -0.42776600
H 0.42191000 -2.04239400 -0.31092600
H 0.95893600 -1.17600200 -1.77008400
C -1.38849600 0.21416900 -0.93365000
N -2.55269400 0.29249300 -0.92819400
12
structure 202: 2.35 angstrom, 95 degree
C 0.69744700 0.06073900 0.01457200
O 0.28668000 0.07091600 1.15975800
C 1.23407900 1.32326100 -0.63814400
H 0.71567200 2.18579200 -0.22346700
H 2.30583300 1.40277000 -0.40919500
H 1.09766800 1.30093500 -1.71863400
C 1.06280600 -1.24180000 -0.67674800
H 2.11412100 -1.46970100 -0.45273400
H 0.43372800 -2.03987400 -0.28686100
H 0.93245400 -1.16924800 -1.75578200
C -1.43145300 0.21800400 -0.96805300
N -2.59643200 0.29534600 -0.98146100
12
structure 203: 2.45 angstrom, 95 degree
C 0.73517100 0.05800300 0.03874500
O 0.31712400 0.06876300 1.17716600
C 1.24278500 1.32295900 -0.62761100
H 0.73439300 2.18224700 -0.19436800
H 2.32181500 1.40737100 -0.43859900
H 1.06599700 1.29964900 -1.70181700
C 1.07117100 -1.24271400 -0.66626900
H 2.12891500 -1.47581400 -0.48179200
H 0.45184100 -2.03917900 -0.25810100
H 0.90147100 -1.16384000 -1.73896400
C -1.47657200 0.22091900 -1.00248000
N -2.64150700 0.29877700 -1.04265900
12
structure 204: 2.55 angstrom, 95 degree
C 0.77003000 0.05518200 0.06304600
O 0.34481500 0.06652700 1.19609400
C 1.25198200 1.32176800 -0.61565500
H 0.76283800 2.17976000 -0.15835200
H 2.33836400 1.40439600 -0.47541200
H 1.02642300 1.30079200 -1.68053600
C 1.08070100 -1.24333800 -0.65424700
H 2.14621400 -1.47372200 -0.51890000
H 0.48105800 -2.04203000 -0.22174300
H 0.86187500 -1.16072500 -1.71753900
C -1.52418200 0.22514100 -1.03704600
N -2.68751700 0.30339100 -1.11645800
12
structure 205: 2.65 angstrom, 95 degree
C 0.79959800 0.05284300 0.08823100
O 0.36462700 0.06491700 1.21572400
C 1.26229900 1.31947700 -0.60107100
H 0.81051200 2.17995500 -0.11100000
H 2.35578900 1.38699300 -0.52562600
H 0.97327400 1.30776600 -1.65070300
C 1.09123600 -1.24280500 -0.63960600
H 2.16588000 -1.45732700 -0.56812500
H 0.52795000 -2.04985400 -0.17477000
H 0.80866900 -1.16132200 -1.68788900
C -1.57404600 0.22801700 -1.07694200
N -2.73318500 0.30848200 -1.20497200
12
structure 206: 2.75 angstrom, 95 degree
C 0.82511300 0.05048800 0.11621100
O 0.37562400 0.06356200 1.23671700
C 1.27242200 1.31616000 -0.58277900
H 0.88330800 2.18119200 -0.04863500
H 2.36932900 1.35377700 -0.59833700
H 0.89678900 1.32382100 -1.60500800
C 1.10339600 -1.24187500 -0.62079300
H 2.18547000 -1.42570000 -0.63502000
H 0.59874000 -2.06273100 -0.11433600
H 0.73660500 -1.16846200 -1.64363000
C -1.62173200 0.23223000 -1.12573000
N -2.77246000 0.31467700 -1.31540900
12
structure 207: 2.85 angstrom, 95 degree
C 0.85100700 0.08589500 0.14707300
O 0.37421100 0.10754000 1.25543100
C 1.31788900 1.34171100 -0.55367500
H 1.23541200 2.19599500 0.11723300
H 2.35051300 1.23065000 -0.90233200
H 0.66306400 1.48789700 -1.41467100
C 1.08383900 -1.20739600 -0.60152500
H 2.14543800 -1.47742000 -0.52971500
H 0.47240800 -1.99346200 -0.16307100
H 0.81250300 -1.08485800 -1.64952000
C -1.65665300 0.17996500 -1.20396000
N -2.79702600 0.07062500 -1.43801600
12
structure 208: 2.95 angstrom, 95 degree
C 0.87509600 0.08121100 0.17372600
O 0.37667300 0.11073200 1.27216400
C 1.32701200 1.33572700 -0.53699800
H 1.31867500 2.18071400 0.15068600
H 2.32105100 1.20919500 -0.97739700
H 0.60056300 1.50710400 -1.33551100
C 1.09708800 -1.21206800 -0.57592400
H 2.17057100 -1.43333500 -0.61962900
H 0.56955100 -2.02057700 -0.07322900
H 0.70882800 -1.10625900 -1.58929000
C -1.69099500 0.20325400 -1.27637200
N -2.82150900 0.08144200 -1.54897600
12
structure 209: 2.95 angstrom, 90 degree
C 0.85379000 0.05773400 0.16151600
O 0.24846500 0.08951000 1.20385800
C 1.32378300 1.31508400 -0.53197000
H 1.19983200 2.17287600 0.12785000
H 2.36393600 1.23025800 -0.86132200
H 0.67656200 1.43818400 -1.40464800
C 1.14145800 -1.23668500 -0.56259200
H 2.20711800 -1.33286700 -0.79492000
H 0.80494300 -2.07976900 0.03902700
H 0.56885300 -1.21118800 -1.49296900
C -1.69043700 0.23241700 -1.32135000
N -2.84570000 0.26158800 -1.49922700
12
structure 210: 2.85 angstrom, 90 degree
C 0.83028800 0.08346400 0.13172400
O 0.25121200 0.11954900 1.18861900
C 1.33194900 1.33418100 -0.55360700
H 1.25432500 2.18667500 0.12018300
H 2.36278100 1.21314500 -0.90193000
H 0.67812400 1.49278800 -1.41459300
C 1.10961400 -1.21470900 -0.59110600
H 2.18385600 -1.43456700 -0.55829800
H 0.54799300 -2.01985000 -0.12126400
H 0.79377900 -1.11797000 -1.63032900
C -1.66593300 0.18831000 -1.23955000
N -2.82538600 0.10612600 -1.36659900
12
structure 211: 2.75 angstrom, 90 degree
C 0.80444800 0.08427400 0.10370900
O 0.24412800 0.11277300 1.17133400
C 1.31861200 1.33656700 -0.57157300
H 1.15404500 2.19936300 0.07257000
H 2.38343000 1.23938800 -0.81144500
H 0.75257700 1.46144900 -1.49619700
C 1.09921800 -1.21385500 -0.61537900
H 2.16071800 -1.46456200 -0.49188800
H 0.48021700 -2.00504400 -0.19729300
H 0.87641700 -1.10761400 -1.67687000
C -1.62804000 0.17985100 -1.17549600
N -2.79316600 0.11455000 -1.24822100
12
structure 212: 2.65 angstrom, 90 degree
C 0.77818900 0.05801500 0.07241800
O 0.24073100 0.07357500 1.15309400
C 1.28490700 1.32073300 -0.59188400
H 0.89388100 2.18878700 -0.06398600
H 2.38206100 1.33426900 -0.56850100
H 0.94766900 1.34600400 -1.62760700
C 1.10647900 -1.23613100 -0.64190100
H 2.18225900 -1.43690800 -0.55579000
H 0.54311900 -2.04946600 -0.18836400
H 0.83933600 -1.15604100 -1.69503800
C -1.58908800 0.22173900 -1.10728300
N -2.75694100 0.27256500 -1.12190900
12
structure 213: 2.55 angstrom, 90 degree
C 0.75045700 0.05370400 0.04428700
O 0.22721800 0.06657200 1.13371000
C 1.26869800 1.31885200 -0.60899100
H 0.79814400 2.18152300 -0.14104900
H 2.35696300 1.37401000 -0.47302800
H 1.04022800 1.31525900 -1.67398900
C 1.09856200 -1.24171500 -0.66046000
H 2.16953300 -1.44590700 -0.52935600
H 0.51654900 -2.05252800 -0.22636900
H 0.87579900 -1.16530000 -1.72392700
C -1.54197300 0.22812800 -1.05881800
N -2.70757700 0.30454100 -1.01875800
12
structure 214: 2.45 angstrom, 90 degree
C 0.71950200 0.05614000 0.01819600
O 0.20727900 0.06805200 1.11562200
C 1.25787100 1.32061300 -0.62313600
H 0.75808400 2.18257000 -0.18526800
H 2.33694500 1.38567100 -0.42845000
H 1.08800400 1.31016100 -1.69903300
C 1.08789000 -1.24165100 -0.67466600
H 2.14856000 -1.45606000 -0.48614000
H 0.47788900 -2.04699900 -0.26993600
H 0.92312200 -1.16587200 -1.74873500
C -1.49466200 0.22391600 -1.01709600
N -2.65788100 0.30059800 -0.93810800
12
structure 215: 2.35 angstrom, 90 degree
C 0.68553200 0.05894500 -0.00755600
O 0.18401300 0.06996600 1.09905100
C 1.24817100 1.32170700 -0.63535800
H 0.73107000 2.18512400 -0.22108200
H 2.31774000 1.38809100 -0.39344300
H 1.12643600 1.30894000 -1.71802200
C 1.07799000 -1.24089500 -0.68697600
H 2.12899100 -1.45730100 -0.45145300
H 0.45073200 -2.04445800 -0.30573900
H 0.96114000 -1.16891000 -1.76786100
C -1.44923200 0.22054300 -0.97666300
N -2.60998000 0.29538800 -0.87164700
12
structure 216: 2.25 angstrom, 90 degree
C 0.64886500 0.06196100 -0.03290800
O 0.15786800 0.07207200 1.08447200
C 1.23920400 1.32186900 -0.64586900
H 0.71603600 2.18906800 -0.24718600
H 2.30046700 1.38087500 -0.36792800
H 1.15451400 1.31156200 -1.73256300
C 1.06911700 -1.23937000 -0.69738300
H 2.11250900 -1.44925000 -0.42480900
H 0.43482000 -2.04505200 -0.33237200
H 0.98946900 -1.17446400 -1.78256900
C -1.40564200 0.21662000 -0.93710900
N -2.56462400 0.29125000 -0.82052400
12
structure 217: 2.15 angstrom, 90 degree
C 0.61069100 0.06504400 -0.05848200
O 0.13120600 0.07409100 1.07224400
C 1.23060400 1.32123200 -0.65551500
H 0.70739700 2.19360300 -0.26792200
H 2.28398600 1.36798600 -0.34737400
H 1.17753100 1.31577200 -1.74489800
C 1.06079900 -1.23718000 -0.70688900
H 2.09762600 -1.43547200 -0.40286800
H 0.42530100 -2.04737900 -0.35373800
H 1.01268800 -1.18102100 -1.79507000
C -1.36357900 0.21291300 -0.89686700
N -2.52164700 0.28755000 -0.77937000
12
structure 218: 2.05 angstrom, 90 degree
C 0.57196400 0.06809400 -0.08416400
O 0.10649800 0.07587100 1.06401600
C 1.22233000 1.31965400 -0.66475800
H 0.70244700 2.19797400 -0.28564100
H 2.26765100 1.35146800 -0.32944400
H 1.19777800 1.32030200 -1.75599100
C 1.05277500 -1.23420600 -0.71609100
H 2.08377100 -1.41736100 -0.38496300
H 0.42027400 -2.05054200 -0.37114000
H 1.03139700 -1.18792700 -1.80641100
C -1.32300400 0.20936900 -0.85334300
N -2.48127800 0.28444200 -0.74881900
12
structure 219: 1.95 angstrom, 90 degree
C 0.53239900 0.07130100 -0.11106300
O 0.08457100 0.07733000 1.06037900
C 1.21419700 1.31730100 -0.67389100
H 0.70085600 2.20215100 -0.30032600
H 2.25124200 1.33116600 -0.31397800
H 1.21605800 1.32596400 -1.76634600
C 1.04485900 -1.23042800 -0.72520700
H 2.07031900 -1.39542400 -0.36969900
H 0.41847900 -2.05395400 -0.38536000
H 1.04759900 -1.19570900 -1.81715000
C -1.28442100 0.20651800 -0.80631700
N -2.44355400 0.28092400 -0.72779000
12
structure 220: 1.85 angstrom, 90 degree
C 0.49293800 0.07452100 -0.13984400
O 0.06937900 0.07855100 1.06285400
C 1.20560800 1.31452600 -0.68385500
H 0.69899900 2.20584100 -0.31560500
H 2.23296000 1.31024700 -0.29869300
H 1.23485400 1.33156500 -1.77698100
C 1.03660800 -1.22606400 -0.73505500
H 2.05468100 -1.37294200 -0.35323500
H 0.41586000 -2.05662800 -0.40107700
H 1.06569500 -1.20311500 -1.82806900
C -1.24771600 0.20218500 -0.75329600
N -2.40726400 0.27845300 -0.71389300
12
structure 221: 1.75 angstrom, 90 degree
C 0.45464800 0.07760700 -0.16903500
O 0.06215600 0.07857600 1.07289400
C 1.19557300 1.31141300 -0.69408000
H 0.69612800 2.20898200 -0.33021300
H 2.21262900 1.28922500 -0.28489100
H 1.25093300 1.33708900 -1.78715900
C 1.02733600 -1.22133300 -0.74503000
H 2.03725200 -1.35026600 -0.33787800
H 0.41255200 -2.05877800 -0.41609700
H 1.08184400 -1.21034400 -1.83840500
C -1.20996500 0.19885700 -0.69521300
N -2.36848200 0.27611300 -0.71164300
12
structure 222: 1.65 angstrom, 90 degree
C 0.41792600 0.08061100 -0.19802500
O 0.06277000 0.07841400 1.08795700
C 1.18392000 1.30859300 -0.70373000
H 0.69052900 2.21174900 -0.34424300
H 2.19039600 1.27060800 -0.27191200
H 1.26428400 1.34254100 -1.79603700
C 1.01614300 -1.21662300 -0.75453700
H 2.01764300 -1.32939400 -0.32421200
H 0.40669700 -2.06028500 -0.43024200
H 1.09422100 -1.21709500 -1.84753600
C -1.16876900 0.19480000 -0.63604300
N -2.32315400 0.27322300 -0.71818800
12
structure 223: 1.55 angstrom, 90 degree
C 0.38335400 0.08344900 -0.22394400
O 0.06611300 0.07766000 1.10226300
C 1.17085000 1.30655500 -0.71132500
H 0.68240800 2.21421200 -0.35515800
H 2.16829900 1.25546000 -0.26179400
H 1.27086500 1.34797100 -1.80246000
C 1.00344100 -1.21258400 -0.76209700
H 1.99787300 -1.31173300 -0.31391300
H 0.39853200 -2.06124200 -0.44092200
H 1.09958600 -1.22325400 -1.85431600
C -1.12060200 0.19079400 -0.58324200
N -2.26811400 0.26985100 -0.72984000
12
structure 224: 1.45 angstrom, 90 degree
C 0.35135400 0.08591700 -0.24359600
O 0.06555600 0.07740100 1.11319800
C 1.15716200 1.30521400 -0.71622000
H 0.67348700 2.21611300 -0.36071700
H 2.14896900 1.24303200 -0.25701900
H 1.26768100 1.35275100 -1.80642800
C 0.99022600 -1.20930200 -0.76684700
H 1.98036900 -1.29718500 -0.30826400
H 0.38949100 -2.06176800 -0.44672100
H 1.09628400 -1.22739700 -1.85839200
C -1.06424100 0.18616800 -0.54115800
N -2.20373500 0.26619600 -0.74458500
12
structure 225: 1.45 angstrom, 85 degree
C 0.35606500 0.08624100 -0.27569300
O 0.01752800 0.08152400 1.08635400
C 1.16461600 1.30585700 -0.72331900
H 0.67028100 2.21483300 -0.37838200
H 2.14771100 1.24803000 -0.24404900
H 1.29858800 1.35479400 -1.81058000
C 0.99746900 -1.21062500 -0.77400600
H 1.97840100 -1.30258900 -0.29562200
H 0.38644300 -2.05937900 -0.46440800
H 1.12649900 -1.23320000 -1.86272900
C -1.07296500 0.18582500 -0.50031900
N -2.21803400 0.26583000 -0.69399500
12
structure 226: 1.55 angstrom, 85 degree
C 0.38786000 0.08379400 -0.25761500
O 0.01735400 0.08157200 1.07431400
C 1.17871900 1.30710300 -0.72017500
H 0.67865100 2.21287100 -0.37639400
H 2.16569200 1.26031100 -0.24650300
H 1.30618100 1.34907500 -1.80823400
C 1.01121900 -1.21383000 -0.77094100
H 1.99444700 -1.31695000 -0.29839300
H 0.39488700 -2.05859700 -0.46242300
H 1.13492200 -1.22863300 -1.86013900
C -1.13243200 0.19055100 -0.54012900
N -2.28489700 0.26987300 -0.67011700
12
structure 227: 1.65 angstrom, 85 degree
C 0.42145800 0.08105700 -0.23245600
O 0.01057000 0.08242300 1.05579300
C 1.19266600 1.30891800 -0.71373000
H 0.68773000 2.21024400 -0.36697800
H 2.18766000 1.27345600 -0.25498400
H 1.30333800 1.34343500 -1.80327800
C 1.02479600 -1.21771600 -0.76461200
H 2.01449300 -1.33255300 -0.30742100
H 0.40417300 -2.05752900 -0.45295800
H 1.13286700 -1.22285300 -1.85495600
C -1.18443800 0.19506200 -0.59384300
N -2.34270900 0.27319600 -0.64732600
12
structure 228: 1.75 angstrom, 85 degree
C 0.45726300 0.07802100 -0.20038300
O 0.00230000 0.08347800 1.03326100
C 1.20526200 1.31148500 -0.70365000
H 0.69567600 2.20731500 -0.35090400
H 2.21227900 1.28984800 -0.26967700
H 1.28863100 1.33767500 -1.79489000
C 1.03697600 -1.22233800 -0.75467600
H 2.03687800 -1.35146400 -0.32293100
H 0.41250000 -2.05635400 -0.43676500
H 1.11898500 -1.21554100 -1.84631300
C -1.22707600 0.19917100 -0.65953900
N -2.38706900 0.27584400 -0.63028300
12
structure 229: 1.85 angstrom, 85 degree
C 0.49472400 0.07484200 -0.16679000
O 0.00200600 0.08381600 1.01570400
C 1.21576700 1.31437800 -0.69206300
H 0.70136000 2.20412000 -0.33198600
H 2.23587300 1.30894800 -0.28769800
H 1.26677300 1.33230800 -1.78430900
C 1.04704600 -1.22705400 -0.74324000
H 2.05783200 -1.37273200 -0.34169100
H 0.41858900 -2.05473400 -0.41781300
H 1.09814300 -1.20772700 -1.83545900
C -1.26409200 0.20292200 -0.72595000
N -2.42141900 0.27805300 -0.62545500
12
structure 230: 1.95 angstrom, 85 degree
C 0.53314700 0.07160900 -0.13446500
O 0.01217300 0.08319600 1.00824000
C 1.22465100 1.31680900 -0.68105600
H 0.70507200 2.20059500 -0.31452500
H 2.25643900 1.32905800 -0.30606800
H 1.24399100 1.32589500 -1.77331400
C 1.05557200 -1.23109200 -0.73237800
H 2.07569900 -1.39452800 -0.36093600
H 0.42285800 -2.05250500 -0.40019200
H 1.07641700 -1.19883500 -1.82416800
C -1.30021700 0.20652800 -0.78490700
N -2.45320000 0.28041200 -0.63298000
12
structure 231: 2.05 angstrom, 85 degree
C 0.57050900 0.06890200 -0.10676000
O 0.02999600 0.08237900 1.00761300
C 1.23370500 1.31902000 -0.67111200
H 0.71065700 2.19722100 -0.29674600
H 2.27525200 1.34596100 -0.32387000
H 1.22337900 1.32162000 -1.76261200
C 1.06341800 -1.23447400 -0.72264600
H 2.09127300 -1.41317800 -0.37956100
H 0.42752400 -2.04981400 -0.38231600
H 1.05572400 -1.19193700 -1.81333900
C -1.33995100 0.21055600 -0.83654000
N -2.48888100 0.28088500 -0.64886000
12
structure 232: 2.15 angstrom, 85 degree
C 0.60728100 0.06625400 -0.07976500
O 0.05102100 0.08126100 1.01356500
C 1.24286400 1.32022800 -0.66131300
H 0.71955000 2.19361700 -0.27661900
H 2.29389700 1.35936900 -0.34456800
H 1.20027500 1.31755800 -1.75128400
C 1.07159200 -1.23689700 -0.71295000
H 2.10714000 -1.42847100 -0.40077900
H 0.43543100 -2.04743200 -0.36222000
H 1.03276800 -1.18487100 -1.80182900
C -1.38134800 0.21503800 -0.88333000
N -2.52786900 0.28148400 -0.67565900
12
structure 233: 2.25 angstrom, 85 degree
C 0.64321100 0.06396000 -0.05355000
O 0.07369900 0.08045500 1.02366200
C 1.25274800 1.32082700 -0.65116400
H 0.73384900 2.19048800 -0.25254800
H 2.31332400 1.36825400 -0.36918300
H 1.17404200 1.31497900 -1.73855100
C 1.07982700 -1.23842800 -0.70289900
H 2.12337500 -1.43967700 -0.42526400
H 0.44709800 -2.04554600 -0.33862700
H 1.00637700 -1.17825700 -1.78901600
C -1.42438800 0.21960200 -0.92722600
N -2.57055800 0.28048300 -0.71238200
12
structure 234: 2.35 angstrom, 85 degree
C 0.67733000 0.05984900 -0.02739100
O 0.09505100 0.07718800 1.03645200
C 1.26098000 1.31959900 -0.63990800
H 0.75251000 2.18618000 -0.22168700
H 2.33154600 1.37103200 -0.40000400
H 1.13879800 1.31369900 -1.72290500
C 1.09110000 -1.24046200 -0.69132200
H 2.14533100 -1.44160900 -0.45802500
H 0.47263700 -2.04863200 -0.30557300
H 0.97200000 -1.17557500 -1.77273400
C -1.46872000 0.22201000 -0.97114600
N -2.61596100 0.29386200 -0.76250900
12
structure 235: 2.45 angstrom, 85 degree
C 0.70845300 0.05737300 -0.00133700
O 0.11244300 0.07583400 1.05055000
C 1.27192400 1.31824000 -0.62657400
H 0.78721400 2.18456900 -0.18046300
H 2.35318400 1.36309300 -0.44067400
H 1.09492800 1.31792100 -1.70182500
C 1.10171900 -1.24097000 -0.67806000
H 2.16763300 -1.43474800 -0.49931200
H 0.50709900 -2.05307700 -0.26402500
H 0.92672000 -1.17482200 -1.75161300
C -1.51414500 0.22626000 -1.01821100
N -2.66456900 0.29746800 -0.82520400
12
structure 236: 2.55 angstrom, 85 degree
C 0.73690700 0.05496000 0.02584100
O 0.12714000 0.07457900 1.06712000
C 1.28401300 1.31602200 -0.61062100
H 0.83969100 2.18390200 -0.12680900
H 2.37528700 1.34352300 -0.49651700
H 1.03548000 1.32855000 -1.67172200
C 1.11413400 -1.24095300 -0.66192100
H 2.19202700 -1.41665700 -0.55272800
H 0.55829800 -2.06121000 -0.21143100
H 0.86810800 -1.17835200 -1.72183600
C -1.56107900 0.22982100 -1.06557200
N -2.71740400 0.30295500 -0.91055200
12
structure 237: 2.65 angstrom, 85 degree
C 0.76374600 0.05295000 0.05586500
O 0.13646300 0.07413300 1.08503900
C 1.29735900 1.31353800 -0.59048100
H 0.91782300 2.18298500 -0.05653500
H 2.39408900 1.31140300 -0.57545900
H 0.95312400 1.34995200 -1.62450700
C 1.12729100 -1.24051500 -0.64155300
H 2.21430200 -1.38622500 -0.62546500
H 0.63127100 -2.07203500 -0.14396000
H 0.78789600 -1.18860800 -1.67650700
C -1.60402100 0.23287100 -1.12048800
N -2.76674000 0.30669200 -1.02269700
12
structure 238: 2.75 angstrom, 85 degree
C 0.79094600 0.05071400 0.08663000
O 0.14418400 0.07348900 1.10283500
C 1.31090800 1.31134300 -0.56813700
H 1.01052600 2.17869400 0.01756000
H 2.40180700 1.27784600 -0.66695400
H 0.86122200 1.37880500 -1.56035900
C 1.14072700 -1.24080400 -0.61898800
H 2.22698500 -1.35111800 -0.71323500
H 0.72125300 -2.08267800 -0.07051800
H 0.69440600 -1.20661000 -1.61440000
C -1.64197400 0.23629400 -1.18181700
N -2.80838800 0.31116700 -1.14936500
12
structure 239: 2.85 angstrom, 85 degree
C 0.82100800 0.06626600 0.11566200
O 0.15703500 0.10125200 1.12022300
C 1.33989900 1.32210600 -0.54656400
H 1.23537900 2.17070300 0.12843800
H 2.37889500 1.21360400 -0.87220700
H 0.70140700 1.48123000 -1.42005400
C 1.13844500 -1.22809100 -0.59700400
H 2.22098500 -1.36870100 -0.69007500
H 0.69079300 -2.06222700 -0.05931500
H 0.69507900 -1.17011000 -1.59342700
C -1.67893200 0.21989100 -1.24419100
N -2.84739200 0.19121700 -1.27823400
12
structure 240: 2.95 angstrom, 85 degree
C 0.84989100 0.04657100 0.14174900
O 0.16970800 0.07359700 1.13599400
C 1.33588400 1.30977500 -0.52867600
H 1.19072700 2.16257400 0.13319900
H 2.38175400 1.23471600 -0.84029100
H 0.70176800 1.43562900 -1.41174200
C 1.16658300 -1.24465500 -0.57503700
H 2.21371100 -1.29673400 -0.88707900
H 0.90936500 -2.09420100 0.05625800
H 0.52278800 -1.25408200 -1.46001600
C -1.71320100 0.24304300 -1.30547500
N -2.87637500 0.32090700 -1.39563300
12
structure 241: 1.45 angstrom, 80 degree
C 0.36596400 0.08568100 -0.27101500
O 0.02914500 0.07999400 1.10863900
C 1.16112000 1.30702600 -0.71904100
H 0.66893000 2.21334700 -0.36456900
H 2.15353700 1.25297300 -0.25738000
H 1.27755300 1.36025700 -1.80779100
C 0.99373700 -1.21136000 -0.76976700
H 1.98339400 -1.30779000 -0.30906800
H 0.38508700 -2.05811100 -0.45067400
H 1.10489900 -1.23577200 -1.86010200
C -1.07775100 0.18347300 -0.36389000
N -2.23416700 0.26311700 -0.51995400
12
structure 242: 1.55 angstrom, 80 degree
C 0.39730100 0.08321000 -0.25874700
O 0.03169000 0.08016100 1.09631700
C 1.17536900 1.30816400 -0.71900900
H 0.67570600 2.21122000 -0.36817300
H 2.16807100 1.26466500 -0.25544600
H 1.29314200 1.35469500 -1.80777100
C 1.00773800 -1.21441600 -0.76990400
H 1.99625800 -1.32122900 -0.30767100
H 0.39210400 -2.05679400 -0.45422100
H 1.12116600 -1.23238500 -1.85997200
C -1.14308700 0.18829500 -0.39535900
N -2.30401000 0.26724900 -0.48465500
12
structure 243: 1.65 angstrom, 80 degree
C 0.43128600 0.08037800 -0.23703300
O 0.02318600 0.08101800 1.07717100
C 1.19006900 1.30961900 -0.71525700
H 0.68461000 2.20832300 -0.36335400
H 2.18794600 1.27669100 -0.26105900
H 1.29665700 1.34792300 -1.80497800
C 1.02226700 -1.21807200 -0.76624800
H 2.01462300 -1.33540500 -0.31392600
H 0.40170600 -2.05555900 -0.44919800
H 1.12558000 -1.22637600 -1.85691700
C -1.20175800 0.19327700 -0.44420600
N -2.36472200 0.27101800 -0.44960500
12
structure 244: 1.75 angstrom, 80 degree
C 0.46850700 0.07735300 -0.20241900
O 0.00482700 0.08295000 1.04813900
C 1.20445300 1.31190900 -0.70539800
H 0.69563400 2.20500200 -0.34583700
H 2.21475900 1.29119800 -0.27801900
H 1.28142800 1.34123100 -1.79698400
C 1.03602800 -1.22250900 -0.75652100
H 2.03909800 -1.35276300 -0.33145100
H 0.41263100 -2.05415900 -0.43166600
H 1.11125100 -1.21793200 -1.84861300
C -1.24900700 0.19775900 -0.51570800
N -2.40816200 0.27279500 -0.42013400
12
structure 245: 1.85 angstrom, 80 degree
C 0.50731100 0.07393300 -0.16209600
O -0.00774300 0.08429200 1.02026400
C 1.21623600 1.31449700 -0.69162700
H 0.70525400 2.20170800 -0.32168500
H 2.24232900 1.30908800 -0.30202500
H 1.25256700 1.33439000 -1.78436400
C 1.04743000 -1.22719100 -0.74289000
H 2.06419300 -1.37311200 -0.35613200
H 0.42266900 -2.05320000 -0.40750000
H 1.08371700 -1.20782900 -1.83563900
C -1.28690800 0.20184300 -0.59443800
N -2.43560700 0.27441600 -0.40647800
12
structure 246: 1.95 angstrom, 80 degree
C 0.54564900 0.07057500 -0.12684900
O -0.00508600 0.08431900 1.00426200
C 1.22589400 1.31679000 -0.67866300
H 0.71334900 2.19826400 -0.29783700
H 2.26567600 1.32649600 -0.32610200
H 1.22285900 1.32937300 -1.77102300
C 1.05693700 -1.23134000 -0.73004500
H 2.08532600 -1.39241000 -0.38074800
H 0.43142200 -2.05202900 -0.38373500
H 1.05537500 -1.19947200 -1.82201500
C -1.32448000 0.20555300 -0.66247500
N -2.46147400 0.27671600 -0.40938200
12
structure 247: 2.05 angstrom, 80 degree
C 0.58268200 0.06766900 -0.09739800
O 0.00801900 0.08364300 0.99885600
C 1.23533300 1.31855000 -0.66754800
H 0.72225300 2.19487600 -0.27601400
H 2.28597400 1.34157600 -0.34867000
H 1.19684400 1.32552100 -1.75844000
C 1.06575500 -1.23462500 -0.71903300
H 2.10310800 -1.40931700 -0.40370900
H 0.43999300 -2.05034900 -0.36194300
H 1.03007800 -1.19259300 -1.80924200
C -1.36566000 0.20970300 -0.71892200
N -2.49293000 0.27818200 -0.42254800
12
structure 248: 2.15 angstrom, 80 degree
C 0.61816400 0.06443500 -0.07007900
O 0.02495600 0.08226000 1.00130300
C 1.24473100 1.31892600 -0.65670300
H 0.73482800 2.19128700 -0.25252300
H 2.30518800 1.35174600 -0.37283300
H 1.16985700 1.32192000 -1.74510000
C 1.07537000 -1.23703900 -0.70843600
H 2.12210600 -1.41997300 -0.43074600
H 0.45503300 -2.05045300 -0.33705100
H 1.00166000 -1.18663600 -1.79573300
C -1.40972000 0.21329200 -0.76866700
N -2.53072500 0.28307000 -0.44804300
12
structure 249: 2.25 angstrom, 80 degree
C 0.65203500 0.06225300 -0.04442000
O 0.04272200 0.08143800 1.00785600
C 1.25538000 1.31912500 -0.64566700
H 0.75831600 2.18911100 -0.22090400
H 2.32659700 1.35387300 -0.40642500
H 1.13439100 1.32297100 -1.72945700
C 1.08541000 -1.23840000 -0.69699800
H 2.14076600 -1.42599900 -0.45834800
H 0.47373200 -2.05048100 -0.30878200
H 0.97205300 -1.18205100 -1.78018500
C -1.45569300 0.21778000 -0.81630000
N -2.57426300 0.28321600 -0.48498000
12
structure 250: 2.35 angstrom, 80 degree
C 0.68408200 0.05978600 -0.01838100
O 0.05838800 0.08063500 1.01755700
C 1.26687400 1.31811400 -0.63284100
H 0.78988000 2.18712700 -0.18369400
H 2.34806500 1.34953900 -0.44461900
H 1.09409700 1.32582700 -1.70936300
C 1.09621500 -1.23917900 -0.68426500
H 2.16249800 -1.42272900 -0.49774700
H 0.50496200 -2.05397200 -0.27081300
H 0.92963300 -1.18011400 -1.76016600
C -1.50201700 0.22141900 -0.86534600
N -2.62123000 0.28638100 -0.53493100
12
structure 251: 2.45 angstrom, 80 degree
C 0.71313000 0.05685900 0.00771000
O 0.07043100 0.07892800 1.02900600
C 1.27898000 1.31598100 -0.61763300
H 0.83605400 2.18537300 -0.13535700
H 2.36937900 1.33477300 -0.49465200
H 1.04112300 1.33422000 -1.68160400
C 1.10935000 -1.23988900 -0.66913300
H 2.18734100 -1.40757200 -0.54973900
H 0.55400100 -2.06174200 -0.22106700
H 0.87416800 -1.18380400 -1.73238000
C -1.54932800 0.22567200 -0.91710600
N -2.67318100 0.29403600 -0.60265600
12
structure 252: 2.55 angstrom, 80 degree
C 0.74072500 0.05613300 0.03507800
O 0.07896100 0.08058500 1.04166700
C 1.29451900 1.31470500 -0.59943400
H 0.91101300 2.18492900 -0.06968300
H 2.39083300 1.30645500 -0.56926500
H 0.96629200 1.35595600 -1.63888600
C 1.12217000 -1.23922000 -0.65041500
H 2.20846600 -1.38541500 -0.61041300
H 0.61387600 -2.06880300 -0.16220800
H 0.80677200 -1.19097000 -1.69350800
C -1.59448600 0.22933800 -0.97452100
N -2.72769400 0.28914100 -0.69302300
12
structure 253: 2.65 angstrom, 80 degree
C 0.77069500 0.08598300 0.06484300
O 0.08874400 0.13101600 1.05586300
C 1.33499300 1.33150000 -0.58309300
H 1.18909200 2.18962700 0.07174700
H 2.39481700 1.21290000 -0.83138900
H 0.76472200 1.48479300 -1.50244500
C 1.11267500 -1.21754900 -0.62268200
H 2.18574800 -1.42467000 -0.52917700
H 0.53216600 -2.02289500 -0.17698100
H 0.85596400 -1.13673100 -1.68014200
C -1.63676100 0.19036300 -1.03777100
N -2.78140700 0.10849800 -0.81338500
12
structure 254: 2.75 angstrom, 80 degree
C 0.79998700 0.07657800 0.09277200
O 0.10133100 0.12361900 1.07164000
C 1.34386400 1.32489800 -0.56488300
H 1.23774000 2.17652800 0.10602800
H 2.38585100 1.20588000 -0.87701100
H 0.71798700 1.48956900 -1.44654800
C 1.13293800 -1.22535300 -0.59972000
H 2.21689600 -1.37761400 -0.64961500
H 0.65479500 -2.05055500 -0.07490500
H 0.73035700 -1.17167300 -1.61363500
C -1.67682000 0.21115800 -1.09458500
N -2.83347800 0.14980200 -0.93415000
12
structure 255: 2.85 angstrom, 80 degree
C 0.83062300 0.05107400 0.11937000
O 0.11661300 0.08428400 1.08790100
C 1.33632500 1.31051400 -0.54472500
H 1.17168400 2.16683800 0.10788600
H 2.39035200 1.23500200 -0.82768700
H 0.72571900 1.43315800 -1.44456800
C 1.16851500 -1.24453200 -0.58076400
H 2.22382500 -1.29949900 -0.86368400
H 0.89233500 -2.08995200 0.04795400
H 0.54854800 -1.26104700 -1.48241300
C -1.71497100 0.23604200 -1.14879400
N -2.87812000 0.31095500 -1.05508800
12
structure 256: 2.95 angstrom, 80 degree
C 0.86186300 0.04884500 0.14040200
O 0.14283400 0.08262300 1.10560700
C 1.34987500 1.31045300 -0.53101300
H 1.23707100 2.15986400 0.14150500
H 2.38116400 1.22723100 -0.88442200
H 0.68123200 1.45109200 -1.38727600
C 1.18169500 -1.24654700 -0.56689600
H 2.21570300 -1.28931800 -0.91957000
H 0.95722300 -2.09233800 0.08176100
H 0.50209900 -1.27437600 -1.42562700
C -1.76643600 0.23998000 -1.18550000
N -2.93287500 0.31532500 -1.15358100
12
structure 257: 1.25 angstrom, 75 degree
C 0.30755000 0.08568300 -0.31481000
O -0.08147500 0.07323500 1.08530800
C 1.12713000 1.31452700 -0.70618200
H 0.62447800 2.21331500 -0.34630100
H 2.11504400 1.25380100 -0.23798500
H 1.25302700 1.38860400 -1.79216800
C 0.99658000 -1.20202400 -0.76431500
H 1.98398800 -1.26535600 -0.29546500
H 0.40256600 -2.05954900 -0.44535100
H 1.11749900 -1.23864200 -1.85282900
C -0.94071200 0.15074200 -0.32527700
N -2.08741900 0.21732000 -0.62360100
12
structure 258: 1.35 angstrom, 75 degree
C 0.33460800 0.08419100 -0.31295800
O -0.06324900 0.07277000 1.07515200
C 1.13997700 1.31545500 -0.70947600
H 0.62809700 2.21389300 -0.36227100
H 2.12202200 1.26691200 -0.22581000
H 1.28305600 1.38299600 -1.79394400
C 1.00927100 -1.20412800 -0.76771700
H 1.99002300 -1.27968500 -0.28488600
H 0.40657100 -2.05993200 -0.46091100
H 1.14697700 -1.23610800 -1.85450800
C -1.01336100 0.15477500 -0.33525100
N -2.16573800 0.22051700 -0.58639500
12
structure 259: 1.45 angstrom, 75 degree
C 0.36225400 0.08267100 -0.31012800
O -0.04867700 0.07229000 1.06512800
C 1.15358700 1.31642800 -0.71283700
H 0.63224100 2.21334300 -0.37677800
H 2.12988200 1.27926700 -0.21482600
H 1.31181500 1.37713300 -1.79565100
C 1.02270700 -1.20635600 -0.77122000
H 1.99668800 -1.29316700 -0.27486200
H 0.41084000 -2.05909000 -0.47512900
H 1.17585100 -1.23328300 -1.85611900
C -1.08518500 0.15883400 -0.35036900
N -2.24374900 0.22358700 -0.54618400
12
structure 260: 1.55 angstrom, 75 degree
C 0.39156300 0.08118900 -0.30329600
O -0.04024700 0.07226000 1.05359300
C 1.16790400 1.31762400 -0.71535200
H 0.63791700 2.21181400 -0.38709300
H 2.14030900 1.29066300 -0.20753400
H 1.33557700 1.37083300 -1.79697700
C 1.03668700 -1.20878900 -0.77366300
H 2.00523900 -1.30625000 -0.26712100
H 0.41593900 -2.05740500 -0.48603100
H 1.20089800 -1.22906300 -1.85694000
C -1.15467600 0.16285200 -0.37383400
N -2.31885400 0.22592700 -0.50472900
12
structure 261: 1.65 angstrom, 75 degree
C 0.42422100 0.07903200 -0.28652800
O -0.04340700 0.07258200 1.03757800
C 1.18268900 1.31884200 -0.71483300
H 0.64506300 2.20901200 -0.39018300
H 2.15570800 1.30247200 -0.20652600
H 1.34934900 1.36294300 -1.79663300
C 1.05132700 -1.21160600 -0.77331200
H 2.01947800 -1.31945100 -0.26688600
H 0.42360900 -2.05531100 -0.48879400
H 1.21533800 -1.22285600 -1.85636500
C -1.21852900 0.16724900 -0.41336400
N -2.38659200 0.22874800 -0.46313000
12
structure 262: 1.75 angstrom, 75 degree
C 0.46103600 0.07629200 -0.25276000
O -0.06374000 0.07441000 1.00686900
C 1.19775300 1.32076400 -0.70761700
H 0.65532000 2.20509000 -0.37759800
H 2.18068300 1.31526900 -0.21819400
H 1.34256100 1.35443100 -1.79218200
C 1.06617500 -1.21542800 -0.76620500
H 2.04321700 -1.33417600 -0.27937500
H 0.43439000 -2.05316200 -0.47598400
H 1.20934100 -1.21390400 -1.85150900
C -1.27106100 0.17149900 -0.48357100
N -2.43742200 0.23057100 -0.42085000
12
structure 263: 1.85 angstrom, 75 degree
C 0.50028000 0.07310900 -0.20024300
O -0.09350100 0.07698300 0.96114400
C 1.21110300 1.32351700 -0.68974700
H 0.66928900 2.20128000 -0.34311600
H 2.21648600 1.33108100 -0.24851800
H 1.30338100 1.34660300 -1.77913300
C 1.07904800 -1.22024900 -0.74853100
H 2.07726000 -1.35210500 -0.31066700
H 0.44855500 -2.05229400 -0.44133000
H 1.17090600 -1.20257800 -1.83805500
C -1.30607400 0.17557900 -0.58635900
N -2.45847900 0.23072900 -0.39442000
12
structure 264: 1.95 angstrom, 75 degree
C 0.53835800 0.06995700 -0.15324700
O -0.10207900 0.07799300 0.93291600
C 1.22087600 1.32583200 -0.67188600
H 0.68170500 2.19819000 -0.30812000
H 2.24690000 1.34740300 -0.28122000
H 1.25889400 1.34095900 -1.76355600
C 1.08868100 -1.22449300 -0.73082200
H 2.10600300 -1.36998700 -0.34391800
H 0.46132600 -2.05227500 -0.40641400
H 1.12765000 -1.19314800 -1.82211500
C -1.33756200 0.17937200 -0.67425800
N -2.47249600 0.23185200 -0.39633500
12
structure 265: 2.05 angstrom, 75 degree
C 0.57345800 0.06739200 -0.11775500
O -0.09510000 0.07814100 0.92224500
C 1.23038700 1.32717800 -0.65744600
H 0.69591100 2.19536400 -0.27709900
H 2.27185100 1.35881400 -0.31068700
H 1.22195300 1.33813500 -1.74904700
C 1.09774700 -1.22735300 -0.71660300
H 2.12979100 -1.38224900 -0.37485500
H 0.47581000 -2.05228400 -0.37489900
H 1.09006600 -1.18716300 -1.80751900
C -1.37598400 0.18264200 -0.74136700
N -2.49763600 0.23303800 -0.41394200
12
structure 266: 2.15 angstrom, 75 degree
C 0.60652100 0.06493600 -0.08741700
O -0.08251600 0.07735900 0.92164300
C 1.24023500 1.32749000 -0.64447300
H 0.71528800 2.19284700 -0.24478800
H 2.29529900 1.36436500 -0.34252700
H 1.18499300 1.33723400 -1.73424300
C 1.10768800 -1.22931000 -0.70358900
H 2.15249000 -1.38896800 -0.40596100
H 0.49503900 -2.05325800 -0.34313400
H 1.05454900 -1.18297100 -1.79252000
C -1.41897400 0.18614900 -0.79817400
N -2.53235800 0.23578200 -0.44379200
12
structure 267: 2.25 angstrom, 75 degree
C 0.63736500 0.06262500 -0.05873400
O -0.07040400 0.07660800 0.92619200
C 1.25116500 1.32675700 -0.63060500
H 0.74466600 2.19109600 -0.20552000
H 2.31954400 1.36140800 -0.38068200
H 1.14185400 1.33953300 -1.71599200
C 1.11865300 -1.23039200 -0.68980000
H 2.17722400 -1.38658300 -0.44457500
H 0.52476500 -2.05653600 -0.30365500
H 1.01090100 -1.18175900 -1.77432400
C -1.46381900 0.18977200 -0.85331300
N -2.57365900 0.23912700 -0.48796600
12
structure 268: 2.35 angstrom, 75 degree
C 0.66566800 0.06061400 -0.03053800
O -0.06143300 0.07611400 0.93332300
C 1.26354200 1.32534600 -0.61448700
H 0.78983900 2.19027100 -0.15396800
H 2.34528700 1.34772900 -0.43163000
H 1.08592600 1.34834200 -1.69066000
C 1.13090900 -1.23088200 -0.67361800
H 2.20401200 -1.37362200 -0.49420400
H 0.56890900 -2.06244100 -0.25263000
H 0.95482700 -1.18559000 -1.74933300
C -1.50900800 0.19341300 -0.91124700
N -2.62022300 0.24236200 -0.54998200
12
structure 269: 2.45 angstrom, 75 degree
C 0.69228200 0.05812700 -0.00225500
O -0.05525500 0.07478300 0.94189600
C 1.27702400 1.32329800 -0.59550600
H 0.84938800 2.18847900 -0.09203400
H 2.36895600 1.32640300 -0.49373400
H 1.01840400 1.36368500 -1.65497800
C 1.14495600 -1.23164800 -0.65501900
H 2.23111700 -1.34987800 -0.56063600
H 0.63267000 -2.07106400 -0.18824900
H 0.88141100 -1.19741500 -1.71350400
C -1.55269600 0.19800700 -0.97333900
N -2.67000100 0.24887800 -0.63161700
12
structure 270: 2.55 angstrom, 75 degree
C 0.71888800 0.05583100 0.02669900
O -0.05004300 0.07383500 0.95149000
C 1.29160600 1.32154200 -0.57415500
H 0.92740900 2.18483100 -0.01968100
H 2.38718000 1.29940000 -0.57278700
H 0.93567000 1.38824700 -1.60446800
C 1.16004900 -1.23269700 -0.63371400
H 2.25227800 -1.32043000 -0.64042600
H 0.71304400 -2.07930900 -0.11522800
H 0.79521700 -1.21686000 -1.66297200
C -1.59277100 0.20176500 -1.03980500
N -2.72027100 0.25550100 -0.73392700
12
structure 271: 2.65 angstrom, 75 degree
C 0.74744700 0.05523900 0.05684700
O -0.04054300 0.07482600 0.96469400
C 1.29756900 1.32368100 -0.55635800
H 1.05978900 2.17514300 0.07987900
H 2.37554500 1.26204200 -0.73516000
H 0.77664800 1.44609600 -1.51005700
C 1.18237700 -1.23242300 -0.60614000
H 2.27355300 -1.31109400 -0.65539100
H 0.76025500 -2.08153200 -0.07109000
H 0.77683500 -1.21964500 -1.62112300
C -1.63157400 0.19029700 -1.10268500
N -2.75964700 0.24902600 -0.86239000
12
structure 272: 1.25 angstrom, 70 degree
C 0.31925900 0.08471000 -0.30137900
O -0.08055500 0.07240700 1.10718900
C 1.12583100 1.31606800 -0.69612300
H 0.63145300 2.21078500 -0.31541500
H 2.13107600 1.25692700 -0.26506700
H 1.21473700 1.39951400 -1.78478600
C 0.99515700 -1.20379100 -0.75480500
H 2.00000900 -1.26872500 -0.32365700
H 0.41005000 -2.05919100 -0.41455400
H 1.07780400 -1.24567600 -1.84635400
C -0.92581300 0.14724700 -0.20981700
N -2.08731000 0.21441300 -0.49468300
12
structure 273: 1.35 angstrom, 70 degree
C 0.34431900 0.08359100 -0.30461600
O -0.05809500 0.07178900 1.09391000
C 1.13821800 1.31688500 -0.70214400
H 0.63201400 2.21205000 -0.33855000
H 2.13523000 1.27094400 -0.24843700
H 1.25170300 1.39224600 -1.78928200
C 1.00743400 -1.20556400 -0.76055100
H 2.00211800 -1.28446000 -0.30627500
H 0.40983500 -2.05941400 -0.43873900
H 1.11659200 -1.24143100 -1.85015300
C -1.00071200 0.15108000 -0.21060700
N -2.16695700 0.21697200 -0.44400700
12
structure 274: 1.45 angstrom, 70 degree
C 0.36932500 0.08219600 -0.30823200
O -0.03842200 0.07109500 1.08161200
C 1.15132200 1.31764800 -0.70815900
H 0.63261600 2.21218000 -0.36164400
H 2.13898200 1.28431600 -0.23094800
H 1.28959500 1.38443700 -1.79305700
C 1.02040300 -1.20749300 -0.76695300
H 2.00517800 -1.29837100 -0.29126400
H 0.41141100 -2.05876800 -0.46072400
H 1.15342300 -1.23796500 -1.85412600
C -1.07581700 0.15522800 -0.21479800
N -2.24631900 0.22018500 -0.39115800
12
structure 275: 1.55 angstrom, 70 degree
C 0.39559900 0.08101400 -0.30910100
O -0.02412300 0.07084800 1.06976600
C 1.16532100 1.31853800 -0.71389400
H 0.63562000 2.21146300 -0.38129700
H 2.14442600 1.29582000 -0.21660700
H 1.32375200 1.37651200 -1.79642500
C 1.03403800 -1.20941600 -0.77279400
H 2.00969500 -1.31091700 -0.27858700
H 0.41447000 -2.05720700 -0.47970200
H 1.18686400 -1.23353800 -1.85742000
C -1.15014100 0.15911100 -0.22492000
N -2.32382200 0.22245900 -0.33846900
12
structure 276: 1.65 angstrom, 70 degree
C 0.42508000 0.07937500 -0.30403000
O -0.01733200 0.07072800 1.05677700
C 1.17970400 1.31948800 -0.71823100
H 0.64001800 2.20919400 -0.39511200
H 2.15301200 1.30683900 -0.20752400
H 1.35070200 1.36878200 -1.79904500
C 1.04825300 -1.21163200 -0.77719600
H 2.01704300 -1.32319000 -0.26993900
H 0.41902600 -2.05472500 -0.49343200
H 1.21457600 -1.22848300 -1.85972500
C -1.22174400 0.16332600 -0.24552500
N -2.39663800 0.22498500 -0.28646900
12
structure 277: 1.75 angstrom, 70 degree
C 0.46047000 0.07700000 -0.28495600
O -0.02504300 0.07153400 1.03669500
C 1.19463400 1.32082400 -0.71876200
H 0.64652800 2.20514300 -0.39783200
H 2.16858400 1.31863500 -0.20814800
H 1.36335500 1.36000700 -1.79981900
C 1.06319200 -1.21458200 -0.77766000
H 2.03084000 -1.33677200 -0.26968600
H 0.42581600 -2.05145600 -0.49687200
H 1.22970700 -1.22080000 -1.85974700
C -1.28716900 0.16779200 -0.28899600
N -2.45921400 0.22736400 -0.23367000
12
structure 278: 1.85 angstrom, 70 degree
C 0.50645000 0.07331800 -0.20971000
O -0.10407500 0.07768000 0.97757000
C 1.21485500 1.32195200 -0.68780700
H 0.69569300 2.19830800 -0.30573900
H 2.23447000 1.30719200 -0.27809500
H 1.27559700 1.36765400 -1.77860300
C 1.08111200 -1.21901200 -0.74776900
H 2.10042100 -1.32557300 -0.35107200
H 0.47814300 -2.05361700 -0.39642300
H 1.12757700 -1.22367600 -1.84016400
C -1.32626400 0.17395200 -0.44107500
N -2.47228000 0.22651100 -0.24056500
12
structure 279: 2.75 angstrom, 75 degree
C 0.75810300 0.05345200 0.07433500
O -0.04933800 0.07233400 0.96508800
C 1.30378100 1.32347900 -0.53666800
H 1.07651700 2.17238000 0.10676400
H 2.37766500 1.26284000 -0.73607300
H 0.76443800 1.44881400 -1.48078900
C 1.17749800 -1.23422100 -0.59659800
H 2.25291500 -1.27115800 -0.79363700
H 0.86454900 -2.08570800 0.00613600
H 0.63219300 -1.26079000 -1.54522100
C -1.68380000 0.20270300 -1.18158700
N -2.83581800 0.25772500 -0.98823600
12
structure 280: 2.85 angstrom, 75 degree
C 0.78786300 0.05151500 0.09556900
O -0.02460900 0.07110400 0.98218200
C 1.31777000 1.32348700 -0.52340300
H 1.13553600 2.16659700 0.14173600
H 2.37649900 1.25670800 -0.78812100
H 0.72213000 1.46395700 -1.43205700
C 1.19103200 -1.23626000 -0.58327500
H 2.25202600 -1.26242800 -0.84603200
H 0.92391400 -2.08743300 0.04171000
H 0.58738300 -1.27419200 -1.49669800
C -1.73564200 0.20750000 -1.21976000
N -2.89519800 0.26129500 -1.07833600
12
structure 281: 2.95 angstrom, 75 degree
C 0.81675600 0.04955800 0.11404700
O 0.00415000 0.06896100 1.00100200
C 1.33144000 1.32345000 -0.51276700
H 1.18389600 2.16205400 0.16658200
H 2.37588800 1.25362200 -0.82711300
H 0.69435300 1.47437200 -1.39203300
C 1.20475500 -1.23819300 -0.57277300
H 2.25155500 -1.25689600 -0.88648500
H 0.97416200 -2.08897600 0.06717800
H 0.55747100 -1.28451000 -1.45631900
C -1.79544000 0.21124400 -1.24712400
N -2.96028400 0.26716300 -1.16068200
12
structure 282: 1.95 angstrom, 70 degree
C 0.53393200 0.07019800 -0.15221900
O -0.13448900 0.08009100 0.92166400
C 1.20762400 1.32645300 -0.67200000
H 0.67224800 2.19674100 -0.29884100
H 2.23886700 1.34584600 -0.29462200
H 1.23204300 1.34363500 -1.76403100
C 1.07519600 -1.22380700 -0.73084100
H 2.09789000 -1.36728700 -0.35699500
H 0.45158200 -2.05020400 -0.39700500
H 1.10056500 -1.19312200 -1.82255600
C -1.37125200 0.17847700 -0.55353100
N -2.49064000 0.22854700 -0.20348600
12
structure 283: 2.05 angstrom, 70 degree
C 0.57012500 0.06736800 -0.10724800
O -0.13723200 0.08088600 0.90318600
C 1.21802700 1.32699300 -0.65209900
H 0.69808800 2.19459400 -0.25128200
H 2.27051700 1.35132300 -0.34021100
H 1.17384200 1.34306600 -1.74294600
C 1.08525400 -1.22623600 -0.71100800
H 2.12876100 -1.37392400 -0.40297100
H 0.47714000 -2.05275700 -0.34937000
H 1.04237200 -1.18740900 -1.80133200
C -1.40692700 0.18202400 -0.63698500
N -2.50640200 0.22964100 -0.23219800
12
structure 284: 2.15 angstrom, 70 degree
C 0.60169900 0.09559400 -0.07258300
O -0.13257100 0.18782900 0.89416700
C 1.27209500 1.34056500 -0.63065400
H 0.80757200 2.21834500 -0.18594900
H 2.34204000 1.32342300 -0.38979900
H 1.16073400 1.37893500 -1.71707000
C 1.05584600 -1.20681300 -0.69586100
H 2.11075100 -1.38474800 -0.44683700
H 0.44237200 -2.02141800 -0.31601700
H 0.94996300 -1.14942700 -1.77966600
C -1.45295400 0.07791400 -0.70550500
N -2.54398100 0.07537000 -0.27869100
12
structure 285: 2.25 angstrom, 70 degree
C 0.61160900 0.06288700 -0.04683100
O -0.15062700 0.08119600 0.89103900
C 1.22395600 1.32524700 -0.62047000
H 0.75643000 2.19186900 -0.15691000
H 2.30558300 1.33727800 -0.43722100
H 1.04753100 1.35477900 -1.69737000
C 1.09503200 -1.22888000 -0.67545800
H 2.16885400 -1.35903800 -0.49213100
H 0.53947700 -2.06282700 -0.25074200
H 0.92217900 -1.19320700 -1.75275700
C -1.51100100 0.18732500 -0.78272700
N -2.58658800 0.23729600 -0.36176200
12
structure 286: 2.35 angstrom, 70 degree
C 0.62003600 0.06428000 -0.02134300
O -0.17081600 0.09441000 0.88513500
C 1.22587000 1.32675200 -0.60615300
H 0.83238600 2.19446500 -0.07978100
H 2.32045400 1.30387100 -0.53957000
H 0.93450600 1.38944500 -1.65855900
C 1.09562500 -1.22535300 -0.65265700
H 2.17510200 -1.34966600 -0.50701800
H 0.55523100 -2.06120800 -0.20982200
H 0.88432400 -1.19411500 -1.72386500
C -1.56929300 0.17434900 -0.86823200
N -2.67211900 0.21505000 -0.46035300
12
structure 287: 2.45 angstrom, 70 degree
C 0.62853800 0.06824400 0.00132200
O -0.19174000 0.09678300 0.87908000
C 1.22767200 1.32763500 -0.58698600
H 0.90215700 2.19191400 -0.01011400
H 2.32121800 1.27698200 -0.62168500
H 0.83948900 1.41958600 -1.60460600
C 1.09328100 -1.22558300 -0.63159200
H 2.18319300 -1.32496800 -0.57795400
H 0.60825600 -2.06611200 -0.13821400
H 0.78642500 -1.20915400 -1.68015700
C -1.62269100 0.17869000 -0.95902600
N -2.73082000 0.20763000 -0.58436100
12
structure 288: 2.55 angstrom, 70 degree
C 0.65637400 0.06908900 0.02724700
O -0.18288500 0.10191700 0.88566400
C 1.24615800 1.32848100 -0.56734800
H 0.99302100 2.18525900 0.05559800
H 2.32931700 1.25524800 -0.70524200
H 0.76369300 1.45315900 -1.54145200
C 1.10555200 -1.22645000 -0.61059200
H 2.19685200 -1.30473300 -0.65195100
H 0.67851400 -2.06892700 -0.06887300
H 0.70431700 -1.22812600 -1.62799300
C -1.66346400 0.18382400 -1.02522000
N -2.78246900 0.19290700 -0.68413200
12
structure 289: 2.65 angstrom, 70 degree
C 0.68456400 0.05820300 0.05047400
O -0.16778800 0.08487400 0.89607500
C 1.25298400 1.32365800 -0.54939100
H 1.01492200 2.17555100 0.08616800
H 2.33024200 1.25872000 -0.72743200
H 0.73188000 1.44976000 -1.50419000
C 1.12826600 -1.23431500 -0.59514300
H 2.20848600 -1.27145500 -0.76324100
H 0.79926300 -2.08132200 0.00536400
H 0.60771900 -1.27117900 -1.55778100
C -1.70855300 0.19765100 -1.07914800
N -2.83700700 0.25150100 -0.77605000
12
structure 290: 2.75 angstrom, 70 degree
C 0.71278200 0.05704400 0.06953800
O -0.14616800 0.08435500 0.90895400
C 1.26891000 1.32444800 -0.53591700
H 1.07150800 2.17017600 0.12153900
H 2.33383600 1.25333400 -0.77296900
H 0.69668300 1.46663600 -1.45966700
C 1.14126400 -1.23630900 -0.58305900
H 2.20824900 -1.26249100 -0.82008400
H 0.86031500 -2.08172300 0.04368900
H 0.55874400 -1.28729700 -1.50990100
C -1.76170400 0.20192900 -1.12143900
N -2.89943900 0.25154500 -0.85497700
12
structure 291: 2.85 angstrom, 70 degree
C 0.73977600 0.05539900 0.08539300
O -0.11965900 0.08272500 0.92483500
C 1.28328100 1.32463800 -0.52692100
H 1.11539100 2.16619600 0.14400300
H 2.33721600 1.25098500 -0.80682100
H 0.67501300 1.47684500 -1.42642200
C 1.15564700 -1.23827500 -0.57402900
H 2.21205100 -1.25928600 -0.85350600
H 0.90426400 -2.08292600 0.06622400
H 0.53643500 -1.29655700 -1.47703800
C -1.82436500 0.20533400 -1.14959700
N -2.97007100 0.25656900 -0.92041600
12
structure 292: 2.95 angstrom, 70 degree
C 0.76538800 0.05387300 0.09898800
O -0.09135100 0.08106500 0.94164500
C 1.29788300 1.32465800 -0.51970800
H 1.15297700 2.16313900 0.16036500
H 2.34224800 1.24931900 -0.83207600
H 0.66325800 1.48462400 -1.39993200
C 1.17025900 -1.24003200 -0.56685400
H 2.21751600 -1.25744000 -0.87810300
H 0.94143600 -2.08413000 0.08253000
H 0.52450300 -1.30400400 -1.45114200
C -1.89315600 0.20935400 -1.17005400
N -3.04598300 0.26122300 -0.97995400
12
structure 293: 1.35 angstrom, 155 degree
C 0.18367700 0.08300000 0.09368400
O 0.75297000 0.02593100 1.29110200
C 0.98944700 1.33775400 -0.62628800
H 0.61282900 2.25037800 -0.15675700
H 2.03104200 1.19376600 -0.33907900
H 0.88806100 1.42047500 -1.71409400
C 0.85681200 -1.21452900 -0.68463800
H 1.90704800 -1.19253900 -0.39367100
H 0.38637200 -2.10360000 -0.25634000
H 0.75010800 -1.23677600 -1.77487900
C -0.85572900 0.15636500 -0.76465900
N -1.65003300 0.21691500 -1.61113100
12
structure 294: 1.25 angstrom, 155 degree
C 0.15048700 0.08492600 0.07849100
O 0.70797700 0.02849300 1.28288500
C 0.99157700 1.34344600 -0.64122700
H 0.60583900 2.25349700 -0.17621600
H 2.02310300 1.18478900 -0.32931000
H 0.90479700 1.41861000 -1.73012300
C 0.85848000 -1.21992800 -0.69998400
H 1.90019700 -1.18297400 -0.38378000
H 0.37968400 -2.10537700 -0.27576400
H 0.76664300 -1.23599200 -1.79092000
C -0.80367600 0.15291700 -0.72615200
N -1.63250400 0.21473300 -1.54465000
12
structure 295: 1.25 angstrom, 150 degree
C 0.16480000 0.08465100 0.05269900
O 0.66412100 0.03056700 1.28585800
C 1.00057500 1.33410300 -0.64436100
H 0.60849900 2.24711100 -0.19043300
H 2.03110300 1.18555100 -0.32296400
H 0.92710600 1.40397600 -1.73514800
C 0.86842200 -1.21123800 -0.70252700
H 1.90811200 -1.18504900 -0.37736600
H 0.38303300 -2.09858200 -0.28974000
H 0.79062200 -1.22347900 -1.79519600
C -0.81962900 0.15353100 -0.71453900
N -1.67415900 0.21599700 -1.50303500
12
structure 296: 1.35 angstrom, 150 degree
C 0.19819900 0.08260500 0.07018700
O 0.70600700 0.02826200 1.29521500
C 0.99992800 1.33053500 -0.63079000
H 0.61558100 2.24562900 -0.17255000
H 2.04041500 1.19657800 -0.33358800
H 0.91089000 1.40600300 -1.72062100
C 0.86815600 -1.20830700 -0.68881200
H 1.91614200 -1.19661800 -0.38801900
H 0.38987600 -2.09864900 -0.27210700
H 0.77462400 -1.22422100 -1.78075700
C -0.87178300 0.15695500 -0.74963600
N -1.69543300 0.21836800 -1.56527000
12
structure 297: 1.35 angstrom, 145 degree
C 0.21070900 0.08226200 0.04577800
O 0.65251500 0.03117900 1.29671900
C 1.01113400 1.32469000 -0.63546300
H 0.61938800 2.24127100 -0.18677400
H 2.04971000 1.19854700 -0.32708900
H 0.93608000 1.39527400 -1.72706700
C 0.87995300 -1.20354200 -0.69295600
H 1.92516900 -1.19991000 -0.38127900
H 0.39434800 -2.09452400 -0.28639600
H 0.80092700 -1.21554600 -1.78647800
C -0.88635300 0.15756800 -0.73734700
N -1.74097700 0.21987100 -1.51839900
12
structure 298: 1.25 angstrom, 145 degree
C 0.17766700 0.08444800 0.02721100
O 0.61496100 0.03283700 1.28660200
C 1.01045100 1.32788600 -0.64802800
H 0.61197400 2.24273300 -0.20345300
H 2.03933200 1.18784600 -0.31665500
H 0.95095200 1.39376800 -1.74029800
C 0.87887700 -1.20584400 -0.70612800
H 1.91634300 -1.18811600 -0.37233600
H 0.38756100 -2.09381900 -0.30175500
H 0.81464200 -1.21624100 -1.80009600
C -0.83427900 0.15405500 -0.70328200
N -1.71587700 0.21758700 -1.45853100
12
structure 299: 1.25 angstrom, 140 degree
C 0.19012800 0.08460500 0.00137100
O 0.56362700 0.03623900 1.28416100
C 1.02075200 1.32237400 -0.65262400
H 0.61583200 2.23841100 -0.21643600
H 2.04757900 1.18982200 -0.31092000
H 0.97568200 1.38586400 -1.74615000
C 0.88972800 -1.20149600 -0.71013000
H 1.92372300 -1.19175500 -0.36452400
H 0.39087400 -2.08990600 -0.31611500
H 0.84147700 -1.20946300 -1.80531800
C -0.84774700 0.15434500 -0.69177500
N -1.75905200 0.21809900 -1.40828900
12
structure 300: 1.35 angstrom, 140 degree
C 0.22348900 0.08268600 0.02106500
O 0.59882700 0.03367800 1.29460800
C 1.02278200 1.32055600 -0.64070400
H 0.62337600 2.23806500 -0.20097700
H 2.05914000 1.20191900 -0.32095100
H 0.96197800 1.38666700 -1.73376000
C 0.89174100 -1.20014600 -0.69845700
H 1.93401800 -1.20428500 -0.37596900
H 0.39819900 -2.09027600 -0.30000300
H 0.82709200 -1.20977300 -1.79325500
C -0.89990300 0.15766200 -0.72382900
N -1.78813400 0.22038800 -1.46451900
12
structure 301: 1.35 angstrom, 135 degree
C 0.23484800 0.08248700 -0.00472500
O 0.54065400 0.03708900 1.28915400
C 1.03473100 1.31720000 -0.64620100
H 0.62635900 2.23481800 -0.21538600
H 2.06793200 1.20575300 -0.31284000
H 0.99052100 1.37977200 -1.74050800
C 0.90407500 -1.19791800 -0.70367000
H 1.94244700 -1.20946600 -0.36795100
H 0.40177900 -2.08706900 -0.31442500
H 0.85634600 -1.20555300 -1.79961200
C -0.91231000 0.15817000 -0.71239800
N -1.83477800 0.22185700 -1.40818600
12
structure 302: 1.25 angstrom, 135 degree
C 0.20198200 0.08458100 -0.02510600
O 0.50946300 0.03882100 1.27859900
C 1.03137900 1.31846800 -0.65726600
H 0.61863100 2.23516900 -0.23001300
H 2.05527200 1.19336300 -0.30316100
H 1.00256200 1.37937000 -1.75179100
C 0.90071400 -1.19836900 -0.71480200
H 1.93121100 -1.19622600 -0.35777400
H 0.39428700 -2.08595600 -0.32883100
H 0.86833000 -1.20599200 -1.81089800
C -0.85988900 0.15475900 -0.68085500
N -1.80133700 0.21915100 -1.35485200
12
structure 303: 1.25 angstrom, 130 degree
C 0.21335200 0.08465800 -0.05215100
O 0.45419400 0.04198200 1.26963900
C 1.04225100 1.31554400 -0.66261400
H 0.62099300 2.23226600 -0.24394800
H 2.06254100 1.19761700 -0.29496900
H 1.03077700 1.37472000 -1.75781100
C 0.91177500 -1.19630800 -0.72006400
H 1.93791000 -1.20162000 -0.34981800
H 0.39678800 -2.08260400 -0.34273600
H 0.89689800 -1.20391800 -1.81680200
C -0.87136400 0.15505100 -0.66935000
N -1.84351100 0.21975000 -1.29612600
12
structure 304: 1.35 angstrom, 130 degree
C 0.24617700 0.08249100 -0.03111800
O 0.48275200 0.04023400 1.27996400
C 1.04684300 1.31475300 -0.65239500
H 0.62930900 2.23221400 -0.23044000
H 2.07645900 1.21028600 -0.30503400
H 1.01966100 1.37456200 -1.74763300
C 0.91639300 -1.19645500 -0.70985100
H 1.95046500 -1.21518600 -0.36051700
H 0.40502400 -2.08399000 -0.32920100
H 0.88579000 -1.20311200 -1.80662200
C -0.92417600 0.15847400 -0.69969800
N -1.88209200 0.22286700 -1.34420600
12
structure 305: 1.35 angstrom, 125 degree
C 0.25610800 0.08263700 -0.05899300
O 0.42156600 0.04372600 1.26678200
C 1.05914300 1.31299400 -0.65845300
H 0.63156800 2.22989700 -0.24585500
H 2.08399000 1.21502900 -0.29456400
H 1.05181000 1.37062800 -1.75428900
C 0.92870800 -1.19567700 -0.71597100
H 1.95750300 -1.22102000 -0.35089200
H 0.40767700 -2.08118200 -0.34426000
H 0.91760000 -1.20230500 -1.81326400
C -0.93560300 0.15890100 -0.68868300
N -1.92746700 0.22351200 -1.27830600
12
structure 306: 1.25 angstrom, 125 degree
C 0.22380000 0.08470400 -0.08007400
O 0.39688400 0.04516900 1.25740200
C 1.05309900 1.31334100 -0.66804900
H 0.62297000 2.22977300 -0.25809700
H 2.06908600 1.20212000 -0.28576900
H 1.06030200 1.37112300 -1.76356600
C 0.92283300 -1.19503600 -0.72544100
H 1.94403700 -1.20711900 -0.34107900
H 0.39924300 -2.07975400 -0.35659600
H 0.92643500 -1.20324200 -1.82246600
C -0.88227000 0.15539200 -0.65809800
N -1.88381600 0.22066900 -1.23491500
12
structure 307: 1.25 angstrom, 120 degree
C 0.23391600 0.08489200 -0.10850200
O 0.33961900 0.04850600 1.24208400
C 1.06383500 1.31193200 -0.67383300
H 0.62462400 2.22758500 -0.27212000
H 2.07507600 1.20699400 -0.27660500
H 1.08977800 1.36916200 -1.76922700
C 0.93360800 -1.19444900 -0.73128700
H 1.94940800 -1.21304300 -0.33225300
H 0.40104700 -2.07703000 -0.37053200
H 0.95583000 -1.20402900 -1.82819900
C -0.89261300 0.15562400 -0.64555800
N -1.92152600 0.22099600 -1.17072100
12
structure 308: 1.35 angstrom, 120 degree
C 0.26587900 0.08272100 -0.08741400
O 0.36152300 0.04715900 1.25017100
C 1.07105500 1.31175300 -0.66533100
H 0.63363700 2.22768600 -0.26144100
H 2.09084500 1.21981000 -0.28518500
H 1.08318600 1.36774400 -1.76130300
C 0.94080700 -1.19543100 -0.72272000
H 1.96381700 -1.22701500 -0.34140900
H 0.41002500 -2.07863300 -0.35992800
H 0.94951200 -1.20233000 -1.82014200
C -0.94683400 0.15914000 -0.67562100
N -1.97084900 0.22453600 -1.20642700
12
structure 309: 1.35 angstrom, 115 degree
C 0.27479800 0.08301000 -0.11685000
O 0.30029700 0.05094900 1.23027000
C 1.08272600 1.31123700 -0.67182200
H 0.63442000 2.22589700 -0.27761600
H 2.09628300 1.22528400 -0.27321800
H 1.11680400 1.36610600 -1.76741400
C 0.95230100 -1.19572500 -0.72937300
H 1.96870300 -1.23347500 -0.33050100
H 0.41108400 -2.07608400 -0.37572100
H 0.98228000 -1.20395800 -1.82642800
C -0.95765500 0.15939600 -0.66249000
N -2.00943800 0.22450200 -1.13558700
12
structure 310: 1.25 angstrom, 115 degree
C 0.24343300 0.08502100 -0.13747600
O 0.28222600 0.05191600 1.22409800
C 1.07421800 1.31106900 -0.67976800
H 0.62479200 2.22559400 -0.28724200
H 2.07976200 1.21267900 -0.26596000
H 1.12062600 1.36766800 -1.77458700
C 0.94403200 -1.19442500 -0.73713600
H 1.95352100 -1.21965700 -0.32199700
H 0.40150700 -2.07444700 -0.38551800
H 0.98664000 -1.20550500 -1.83352000
C -0.90251000 0.15582100 -0.63174600
N -1.95564200 0.22140700 -1.10589800
12
structure 311: 1.25 angstrom, 110 degree
C 0.25269800 0.08520800 -0.16639500
O 0.22603500 0.05522300 1.20429600
C 1.08399600 1.31068600 -0.68586600
H 0.62490200 2.22376000 -0.30166100
H 2.08401700 1.21832700 -0.25674800
H 1.14955500 1.36727000 -1.77971100
C 0.95389300 -1.19477300 -0.74313800
H 1.95693200 -1.22626000 -0.31227900
H 0.40166400 -2.07198500 -0.40015400
H 1.01620000 -1.20781300 -1.83855800
C -0.91180500 0.15598000 -0.61520000
N -1.98548300 0.22151600 -1.04133600
12
structure 312: 1.35 angstrom, 110 degree
C 0.28365700 0.08348300 -0.14621800
O 0.24137400 0.05432000 1.20821100
C 1.09357600 1.31088600 -0.67889800
H 0.63494300 2.22405300 -0.29374400
H 2.10104100 1.23064500 -0.26329900
H 1.14786500 1.36511000 -1.77368700
C 0.96332700 -1.19629500 -0.73648700
H 1.97256100 -1.23991000 -0.31966600
H 0.41144700 -2.07342200 -0.39211600
H 1.01482300 -1.20615000 -1.83271900
C -0.96822500 0.15958300 -0.64572000
N -2.04378600 0.22483700 -1.06240600
12
structure 313: 1.35 angstrom, 105 degree
C 0.29166700 0.08348200 -0.17622100
O 0.18261300 0.05791500 1.18424300
C 1.10389500 1.31101200 -0.68566300
H 0.63437200 2.22230900 -0.31000900
H 2.10424000 1.23616500 -0.25149600
H 1.18029700 1.36505600 -1.77908400
C 0.97363000 -1.19719400 -0.74311300
H 1.97522100 -1.24623200 -0.30815400
H 0.41124700 -2.07107200 -0.40831300
H 1.04674500 -1.20895100 -1.83802200
C -0.97849700 0.15973700 -0.62718600
N -2.07282700 0.22491400 -0.99373300
12
structure 314: 1.25 angstrom, 105 degree
C 0.26124300 0.08546400 -0.19539200
O 0.16998700 0.05865400 1.18294600
C 1.09335000 1.31058700 -0.69154400
H 0.62460300 2.22207200 -0.31577700
H 2.08729100 1.22377500 -0.24664500
H 1.17837700 1.36771700 -1.78396800
C 0.96314900 -1.19539300 -0.74888800
H 1.95967900 -1.23238700 -0.30283700
H 0.40160800 -2.06961400 -0.41403200
H 1.04446100 -1.21111500 -1.84298100
C -0.92053200 0.15601800 -0.59655300
N -2.01061200 0.22136100 -0.98108000
12
structure 315: 1.25 angstrom, 100 degree
C 0.26963400 0.08565100 -0.22384600
O 0.11702100 0.06193000 1.16101200
C 1.10182900 1.31076700 -0.69750400
H 0.62368800 2.22062000 -0.33022100
H 2.08974600 1.22956500 -0.23758100
H 1.20548800 1.36844700 -1.78817400
C 0.97160600 -1.19618400 -0.75483700
H 1.96151100 -1.23882000 -0.29397700
H 0.40093000 -2.06746200 -0.42842200
H 1.07145800 -1.21443900 -1.84724100
C -0.92853200 0.15585800 -0.57308700
N -2.03177600 0.22120700 -0.92287300
12
structure 316: 1.35 angstrom, 100 degree
C 0.29969900 0.08369300 -0.20584800
O 0.12778500 0.06136200 1.15980100
C 1.11320900 1.31134400 -0.69271600
H 0.63344300 2.22076200 -0.32625600
H 2.10650100 1.24166500 -0.24108000
H 1.21057200 1.36562300 -1.78433000
C 0.98282800 -1.19812400 -0.75015200
H 1.97691900 -1.25238100 -0.29817000
H 0.41058300 -2.06871200 -0.42437900
H 1.07655300 -1.21232500 -1.84333200
C -0.98830600 0.15967200 -0.60305300
N -2.09718200 0.22456100 -0.92723400
12
structure 317: 1.35 angstrom, 95 degree
C 0.30706100 0.08393000 -0.23544800
O 0.07426100 0.06463300 1.13461200
C 1.12179000 1.31184200 -0.69914300
H 0.63196000 2.21931800 -0.34199000
H 2.10783500 1.24708000 -0.23035100
H 1.23958700 1.36682400 -1.78851500
C 0.99140300 -1.19924400 -0.75658700
H 1.97768600 -1.25846000 -0.28754400
H 0.40937100 -2.06646500 -0.44009800
H 1.10562900 -1.21637400 -1.84759200
C -0.99725400 0.15953100 -0.57537000
N -2.11672500 0.22452700 -0.86872500
12
structure 318: 1.25 angstrom, 95 degree
C 0.27742500 0.08588300 -0.25166500
O 0.06445400 0.06506900 1.13817800
C 1.10976700 1.31123000 -0.70270400
H 0.62255800 2.21926200 -0.34342400
H 2.09203100 1.23533300 -0.22905700
H 1.23082300 1.37008500 -1.79132900
C 0.97947500 -1.19718500 -0.76004900
H 1.96310300 -1.24526900 -0.28556200
H 0.39991400 -2.06532300 -0.44160300
H 1.09667700 -1.21851900 -1.85049200
C -0.93525900 0.15566100 -0.54667400
N -2.04836400 0.22091200 -0.87236800
12
structure 319: 1.25 angstrom, 90 degree
C 0.28454300 0.08610300 -0.27859500
O 0.01454000 0.06821600 1.11470000
C 1.11704400 1.31168900 -0.70758600
H 0.62192600 2.21788700 -0.35505300
H 2.09451100 1.24018500 -0.22253900
H 1.25311100 1.37262500 -1.79412200
C 0.98667700 -1.19820800 -0.76504000
H 1.96523500 -1.25044500 -0.27974400
H 0.39963000 -2.06340700 -0.45291800
H 1.11807400 -1.22333800 -1.85357200
C -0.94091600 0.15520000 -0.51518700
N -2.06177000 0.22063100 -0.82709400
12
structure 320: 1.35 angstrom, 90 degree
C 0.31409900 0.08429700 -0.26474200
O 0.02501300 0.06789800 1.10940500
C 1.12952500 1.31254800 -0.70548000
H 0.63021100 2.21797900 -0.35705000
H 2.10879900 1.25250200 -0.22114600
H 1.26652200 1.36897500 -1.79233000
C 0.99890200 -1.20043400 -0.76307700
H 1.97811800 -1.26418800 -0.27911700
H 0.40780600 -2.06423100 -0.45486400
H 1.13147700 -1.22113600 -1.85173200
C -1.00513100 0.15915300 -0.54138200
N -2.13273700 0.22377700 -0.81523700
12
structure 321: 1.35 angstrom, 85 degree
C 0.32008500 0.08461200 -0.29326500
O -0.02302900 0.07094200 1.08310400
C 1.13657100 1.31324000 -0.71092900
H 0.62874800 2.21665900 -0.37019400
H 2.10991300 1.25728500 -0.21324000
H 1.29017000 1.37201200 -1.79513200
C 1.00596800 -1.20162700 -0.76843700
H 1.97854100 -1.26964600 -0.27071000
H 0.40642600 -2.06222700 -0.46833000
H 1.15564300 -1.22640300 -1.85450000
C -1.01143900 0.15860100 -0.50319700
N -2.14499300 0.22369300 -0.77192000
12
structure 322: 1.25 angstrom, 85 degree
C 0.29110300 0.08637800 -0.30387200
O -0.03528200 0.07145100 1.08977300
C 1.12382900 1.31242300 -0.71136900
H 0.62146800 2.21658900 -0.36431300
H 2.09775900 1.24508200 -0.21767800
H 1.27192400 1.37616800 -1.79586900
C 0.99336000 -1.19945700 -0.76879800
H 1.96762800 -1.25613500 -0.27439700
H 0.39905400 -2.06162100 -0.46253500
H 1.13723800 -1.22857200 -1.85535300
C -0.94445500 0.15465100 -0.48060600
N -2.07102300 0.22018200 -0.79173200
12
structure 323: 1.25 angstrom, 80 degree
C 0.29698200 0.08660400 -0.32773200
O -0.08363200 0.07455100 1.06374100
C 1.13008000 1.31318000 -0.71440800
H 0.62164100 2.21535900 -0.37134300
H 2.10193800 1.24946600 -0.21510800
H 1.28729900 1.38044200 -1.79709400
C 0.99946700 -1.20074800 -0.77199700
H 1.97174000 -1.26066200 -0.27306100
H 0.39969500 -2.06011400 -0.46886400
H 1.15089800 -1.23456600 -1.85706300
C -0.94596100 0.15378500 -0.44209600
N -2.07754300 0.21984200 -0.76172400
12
structure 324: 1.35 angstrom, 80 degree
C 0.32536500 0.08496700 -0.32078300
O -0.06832100 0.07392500 1.05587700
C 1.14293700 1.31417900 -0.71570500
H 0.62714200 2.21563800 -0.38220400
H 2.11138200 1.26250700 -0.20686300
H 1.31135300 1.37563000 -1.79723300
C 1.01213900 -1.20298300 -0.77337200
H 1.97972700 -1.27503200 -0.26538100
H 0.40515200 -2.06046900 -0.47978800
H 1.17535100 -1.23223000 -1.85703800
C -1.01548000 0.15780800 -0.45981400
N -2.15414300 0.22320200 -0.73444700
