# Supplementary material for: Unraveling the Bürgi-Dunitz Angle with Precision: The Power of a Two-Dimensional Energy Decomposition Analysis
Source: J Chem Theory Comput. 2023 Oct 4;19(20):7300–6. doi: 10.1021/acs.jctc.3c00907 (PMC10601473; doi:10.1021/acs.jctc.3c00907)
Supplement: Supplementary file 4 — ct3c00907_si_004.xyz [file ct3c00907_si_004.xyz]

2
symmetry c1
C        0.000000000      0.000000000     -0.630393000
N        0.000000000      0.000000000      0.540337000
