# Supplementary material for: Unraveling the Bürgi-Dunitz Angle with Precision: The Power of a Two-Dimensional Energy Decomposition Analysis
Source: J Chem Theory Comput. 2023 Oct 4;19(20):7300–6. doi: 10.1021/acs.jctc.3c00907 (PMC10601473; doi:10.1021/acs.jctc.3c00907)
Supplement: Supplementary file 5 — ct3c00907_si_005.xlsx [file ct3c00907_si_005.xlsx]

## Sheet: EDA_energies
Distance 1-11	Angle 2-1-11	Pauli Repulsion	Electrostatic Interaction	Orbital Interactions	Interaction Energy	Strain Fragment1	Strain Fragment2	Total Strain	Relative Energy
1.45	155	509.31	-247.74	-303.39	-41.81	74.15	0.07	74.22	32.41
1.55	155	394.12	-199.02	-232.59	-37.49	68.74	0.1	68.84	31.35
2.45	155	53.1	-37.92	-19.49	-4.31	15.07	-0.01	15.06	10.75
1.85	125	161.32	-94.73	-95.95	-29.35	26.33	0.07	26.4	-2.95
1.95	125	124.43	-75.98	-72.82	-24.37	21.74	0.03	21.77	-2.6
2.05	125	95.99	-61.23	-55.32	-20.56	17.76	0.01	17.77	-2.79
2.15	125	74.27	-49.77	-42.19	-17.69	14.3	0	14.3	-3.39
2.25	125	57.53	-40.8	-32.39	-15.67	11.38	-0.01	11.37	-4.3
2.35	125	44.58	-33.75	-25.15	-14.32	8.9	-0.02	8.88	-5.44
2.45	125	34.52	-28.2	-19.94	-13.61	6.86	-0.02	6.84	-6.77
2.55	125	26.79	-23.91	-16.38	-13.5	5.35	-0.01	5.34	-8.16
2.65	125	20.82	-20.59	-13.97	-13.74	4.29	-0.01	4.28	-9.46
2.75	125	16.3	-18.06	-12.32	-14.08	3.52	-0.01	3.51	-10.57
2.55	155	44.56	-33.6	-16.59	-5.63	12.06	-0.01	12.05	6.42
2.85	125	12.96	-16.15	-11.19	-14.38	2.94	-0.01	2.93	-11.45
2.95	125	10.76	-14.82	-10.49	-14.56	2.41	-0.01	2.4	-12.16
2.95	120	10.28	-14.17	-10.41	-14.3	1.64	-0.01	1.63	-12.67
2.85	120	11.93	-15.12	-11.01	-14.2	2.2	-0.01	2.19	-12.01
2.75	120	14.85	-16.79	-12.05	-13.99	2.75	-0.01	2.74	-11.25
2.65	120	19.16	-19.2	-13.67	-13.72	3.42	-0.01	3.41	-10.31
2.55	120	25.14	-22.56	-16.13	-13.55	4.36	-0.01	4.35	-9.2
2.45	120	33.21	-27.09	-19.86	-13.74	5.73	-0.02	5.71	-8.03
2.35	120	43.55	-32.85	-25.18	-14.48	7.59	-0.02	7.57	-6.91
2.25	120	56.59	-40	-32.41	-15.81	9.86	-0.01	9.85	-5.96
2.65	155	37.55	-30.07	-14.62	-7.14	9.64	-0.01	9.63	2.49
2.15	120	73.41	-49.03	-42.13	-17.75	12.52	0	12.52	-5.23
2.05	120	95.14	-60.51	-55.12	-20.49	15.71	0.01	15.72	-4.77
1.95	120	123.46	-75.21	-72.45	-24.19	19.47	0.03	19.5	-4.69
1.85	120	160.28	-93.94	-95.4	-29.06	23.85	0.07	23.92	-5.14
1.75	120	207.95	-117.63	-125.45	-35.13	28.88	0.11	28.99	-6.14
1.65	120	269.54	-147.34	-164.19	-42	34.44	0.16	34.6	-7.4
1.55	120	348.55	-184.07	-212.96	-48.48	40.23	0.2	40.43	-8.05
1.45	120	449.05	-228.52	-272.79	-52.25	45.99	0.22	46.21	-6.04
1.45	115	449.21	-228.09	-272.44	-51.32	43.87	0.22	44.09	-7.23
1.55	115	348.4	-183.46	-212.38	-47.44	38.03	0.2	38.23	-9.21
2.75	155	31.8	-27.19	-13.23	-8.62	7.63	-0.01	7.62	-1
1.65	115	269.08	-146.56	-163.38	-40.86	32.17	0.16	32.33	-8.53
1.75	115	207.31	-116.74	-124.55	-33.98	26.62	0.11	26.73	-7.25
1.85	115	159.56	-93.02	-94.52	-27.98	21.66	0.06	21.72	-6.26
1.95	115	122.75	-74.31	-71.71	-23.27	17.44	0.03	17.47	-5.8
2.05	115	94.46	-59.65	-54.57	-19.77	13.9	0.01	13.91	-5.86
2.15	115	72.71	-48.18	-41.76	-17.24	10.97	0	10.97	-6.27
2.25	115	56.01	-39.22	-32.23	-15.43	8.53	-0.01	8.52	-6.91
2.35	115	43.11	-32.18	-25.2	-14.27	6.54	-0.02	6.52	-7.75
2.45	115	32.97	-26.53	-20.04	-13.61	4.9	-0.02	4.88	-8.73
2.55	115	24.14	-21.43	-15.94	-13.24	3.5	-0.01	3.49	-9.75
2.85	155	27.05	-24.85	-12.22	-10.02	5.99	-0.01	5.98	-4.04
2.65	115	17.78	-17.84	-13.28	-13.34	2.63	-0.01	2.62	-10.72
2.75	115	13.72	-15.6	-11.73	-13.61	2.04	-0.01	2.03	-11.58
2.85	115	11.18	-14.23	-10.78	-13.82	1.54	-0.01	1.53	-12.29
2.95	115	9.94	-13.68	-10.25	-13.99	1.02	-0.01	1.01	-12.98
2.95	110	9.37	-12.92	-10.08	-13.64	0.67	-0.01	0.66	-12.98
2.85	110	10.7	-13.47	-10.54	-13.31	1.01	-0.01	1	-12.31
2.75	110	12.87	-14.5	-11.35	-12.99	1.45	-0.01	1.44	-11.55
2.65	110	16.64	-16.49	-12.78	-12.62	1.93	-0.01	1.92	-10.7
2.55	110	25.01	-21.48	-16.49	-12.96	3.16	-0.02	3.14	-9.82
2.45	110	32.64	-25.78	-19.93	-13.08	4.19	-0.02	4.17	-8.91
2.95	155	23.23	-23	-11.51	-11.27	4.62	-0.01	4.61	-6.66
2.35	110	42.45	-31.19	-24.8	-13.54	5.56	-0.02	5.54	-8
2.25	110	55.24	-38.12	-31.6	-14.48	7.31	-0.01	7.3	-7.18
2.15	110	71.94	-47.03	-40.91	-15.99	9.49	-0.01	9.48	-6.51
2.05	110	93.72	-58.46	-53.51	-18.25	12.2	0.01	12.21	-6.04
1.95	110	122.15	-73.15	-70.49	-21.49	15.56	0.03	15.59	-5.9
1.85	110	159.26	-91.97	-93.28	-25.99	19.66	0.06	19.72	-6.27
1.75	110	207.57	-115.94	-123.49	-31.86	24.55	0.1	24.65	-7.21
1.65	110	270.11	-146.13	-162.81	-38.83	30.2	0.15	30.35	-8.48
1.55	110	350.34	-183.47	-212.55	-45.68	36.28	0.19	36.47	-9.21
1.45	110	452.22	-228.6	-273.44	-49.81	42.31	0.21	42.52	-7.29
2.95	150	20.59	-21.59	-11.2	-12.2	4.41	-0.01	4.4	-7.8
1.45	105	458.8	-230.35	-276.21	-47.76	41.36	0.19	41.55	-6.21
1.55	105	355.06	-184.42	-213.85	-43.21	35.05	0.18	35.23	-7.98
1.65	105	273.12	-146.31	-162.78	-35.97	28.64	0.14	28.78	-7.19
1.75	105	209.18	-115.47	-122.54	-28.82	22.79	0.09	22.88	-5.94
1.85	105	159.84	-91.02	-91.83	-23.01	17.83	0.05	17.88	-5.13
1.95	105	122.02	-71.9	-68.89	-18.76	13.79	0.02	13.81	-4.95
2.05	105	93.18	-57.07	-51.99	-15.89	10.6	0	10.6	-5.29
2.15	105	71.15	-45.58	-39.59	-14.01	8.1	-0.01	8.09	-5.92
2.25	105	54.41	-36.72	-30.53	-12.85	6.12	-0.01	6.11	-6.74
2.35	105	41.59	-29.83	-23.97	-12.21	4.58	-0.02	4.56	-7.65
2.85	150	24.09	-23.32	-11.98	-11.21	5.64	-0.01	5.63	-5.58
2.45	105	31.79	-24.48	-19.3	-12	3.41	-0.02	3.39	-8.61
2.55	105	24.25	-20.28	-16.04	-12.06	2.55	-0.02	2.53	-9.53
2.65	105	18.51	-17.01	-13.73	-12.22	1.92	-0.01	1.91	-10.31
2.75	105	14.21	-14.49	-12.06	-12.34	1.42	-0.01	1.41	-10.93
2.85	105	11.18	-12.71	-10.85	-12.37	0.98	-0.01	0.97	-11.4
2.95	105	9.02	-12.24	-9.95	-13.17	0.46	-0.01	0.45	-12.72
2.95	100	9.06	-11.76	-9.92	-12.62	0.37	0	0.37	-12.25
2.85	100	10.43	-12.23	-10.23	-12.04	0.5	0	0.5	-11.54
2.75	100	12.4	-12.95	-10.76	-11.31	0.72	0	0.72	-10.59
2.65	100	15.34	-14.16	-11.65	-10.47	1.04	-0.01	1.03	-9.44
2.75	150	28.52	-25.55	-13.07	-10.11	7.13	-0.01	7.12	-2.99
2.55	100	20.19	-16.36	-13.2	-9.37	1.33	-0.01	1.32	-8.05
2.45	100	31.07	-23.05	-18.45	-10.43	2.65	-0.02	2.63	-7.8
2.35	100	40.92	-28.35	-22.88	-10.31	3.65	-0.02	3.63	-6.68
2.25	100	53.89	-35.23	-29.19	-10.53	4.99	-0.01	4.98	-5.55
2.15	100	70.94	-44.16	-38.01	-11.23	6.76	-0.01	6.75	-4.48
2.05	100	93.41	-55.79	-50.23	-12.61	9.08	0	9.08	-3.53
1.95	100	123.04	-70.93	-67.13	-15.02	12.15	0.02	12.17	-2.85
1.85	100	161.97	-90.53	-90.4	-18.97	16.19	0.04	16.23	-2.74
1.75	100	212.92	-115.7	-121.98	-24.76	21.35	0.08	21.43	-3.33
1.65	100	278.96	-147.49	-163.75	-32.28	27.61	0.12	27.73	-4.55
2.65	150	33.98	-28.35	-14.58	-8.95	8.92	-0.01	8.91	-0.04
1.55	100	363.43	-186.68	-216.85	-40.11	34.45	0.16	34.61	-5.5
1.45	100	469.94	-233.71	-281.46	-45.22	41.11	0.16	41.27	-3.95
1.45	95	486.85	-239.12	-290.1	-42.36	41.68	0.12	41.8	-0.56
1.55	95	376.52	-190.68	-222.44	-36.6	34.76	0.12	34.88	-1.72
1.65	95	288.64	-150.13	-166.39	-27.87	27.29	0.1	27.39	-0.48
1.75	95	219.66	-117.08	-122.26	-19.68	20.38	0.06	20.44	0.76
1.85	95	166.36	-90.87	-89.25	-13.76	14.84	0.03	14.87	1.11
1.95	95	125.68	-70.5	-65.36	-10.17	10.7	0.01	10.71	0.54
2.05	95	94.88	-54.88	-48.33	-8.32	7.69	0	7.69	-0.63
2.15	95	71.48	-42.88	-36.21	-7.6	5.54	-0.01	5.53	-2.07
1.65	155	304.6	-159.2	-175.76	-30.35	62.42	0.1	62.52	32.17
2.55	150	40.69	-31.81	-16.7	-7.82	11.13	-0.01	11.12	3.3
2.25	95	53.91	-33.79	-27.64	-7.52	3.96	-0.01	3.95	-3.57
2.35	95	40.64	-26.85	-21.61	-7.82	2.8	-0.02	2.78	-5.04
2.45	95	30.62	-21.55	-17.45	-8.38	1.97	-0.02	1.95	-6.43
2.55	95	23.09	-17.52	-14.58	-9.01	1.39	-0.02	1.37	-7.64
2.65	95	17.47	-14.46	-12.57	-9.56	0.97	-0.01	0.96	-8.6
2.75	95	13.46	-12.31	-11.14	-9.99	0.62	-0.01	0.61	-9.38
2.85	95	10.86	-11.12	-10.2	-10.46	0.4	-0.01	0.39	-10.07
2.95	95	8.89	-10.19	-9.63	-10.93	0.34	-0.01	0.33	-10.6
2.95	90	9	-9.51	-9.54	-10.04	0.43	-0.01	0.42	-9.62
2.85	90	10.67	-10.06	-9.88	-9.27	0.32	-0.01	0.31	-8.96
2.45	150	48.9	-36.05	-19.79	-6.94	13.89	-0.02	13.87	6.93
2.75	90	13.6	-11.46	-10.68	-8.54	0.38	-0.01	0.37	-8.17
2.65	90	17.46	-13.29	-11.92	-7.76	0.59	-0.01	0.58	-7.18
2.55	90	23.07	-16.19	-13.76	-6.88	0.92	-0.01	0.91	-5.97
2.45	90	30.78	-20.21	-16.41	-5.84	1.38	-0.02	1.36	-4.48
2.35	90	41.14	-25.57	-20.3	-4.73	2.05	-0.02	2.03	-2.7
2.25	90	55.02	-32.7	-26.04	-3.72	3.03	-0.02	3.01	-0.71
2.15	90	73.5	-42.13	-34.38	-3.01	4.42	-0.01	4.41	1.4
2.05	90	98.13	-54.62	-46.41	-2.89	6.43	-0.01	6.42	3.53
1.95	90	130.78	-71.03	-63.73	-3.98	9.39	0	9.39	5.41
1.85	90	173.87	-92.45	-88.65	-7.23	13.78	0.02	13.8	6.57
2.35	150	58.92	-41.24	-24.4	-6.72	17.41	-0.02	17.39	10.67
1.75	90	230.44	-120.06	-123.89	-13.51	19.96	0.04	20	6.49
1.65	90	303.46	-154.73	-171.58	-22.85	27.84	0.07	27.91	5.06
1.55	90	395.86	-196.94	-231.76	-32.84	36.03	0.08	36.11	3.27
1.45	90	511.1	-247.02	-303.41	-39.33	43.07	0.06	43.13	3.8
1.45	85	544.8	-257.99	-323.24	-36.43	45.24	0	45.24	8.81
1.55	85	423.34	-206	-246.62	-29.28	38.46	0.02	38.48	9.2
1.65	85	325.1	-161.88	-181.15	-17.93	29.86	0.03	29.89	11.96
1.75	85	246.67	-125.22	-128.06	-6.6	20.56	0.02	20.58	13.98
1.85	85	185.62	-95.76	-89.11	0.74	13.16	0	13.16	13.9
1.95	85	139.11	-72.89	-62.47	3.75	8.28	-0.01	8.27	12.02
2.25	150	71.66	-47.82	-31.24	-7.4	21.67	-0.01	21.66	14.26
2.05	85	103.92	-55.39	-44.64	3.89	5.31	-0.01	5.3	9.19
2.15	85	77.47	-42.15	-32.62	2.69	3.43	-0.02	3.41	6.1
2.25	85	57.62	-32.18	-24.5	0.95	2.21	-0.02	2.19	3.14
2.35	85	42.81	-24.71	-19.05	-0.95	1.4	-0.02	1.38	0.43
2.45	85	31.75	-19.12	-15.4	-2.77	0.88	-0.02	0.86	-1.91
2.55	85	23.67	-15.07	-12.98	-4.37	0.56	-0.01	0.55	-3.82
2.65	85	17.91	-12.27	-11.34	-5.7	0.35	-0.01	0.34	-5.36
2.75	85	13.86	-10.44	-10.29	-6.87	0.29	-0.01	0.28	-6.59
2.85	85	10.9	-9.22	-9.67	-7.99	0.41	-0.01	0.4	-7.59
2.95	85	8.8	-8.44	-9.36	-8.99	0.66	-0.01	0.65	-8.34
2.15	150	88.31	-56.33	-40.96	-8.98	26.5	-0.01	26.49	17.51
1.45	80	590.65	-272.79	-351.73	-33.87	47.85	-0.01	47.84	13.97
1.55	80	461.49	-218.49	-269.59	-26.59	42.06	-0.01	42.05	15.46
1.65	80	356	-172.23	-197.81	-14.03	33.75	-0.01	33.74	19.71
1.75	80	270.48	-133.29	-136.82	0.37	22.76	-0.01	22.75	23.12
1.85	80	203.07	-101.43	-91.4	10.24	13.11	-0.01	13.1	23.34
1.95	80	151.77	-76.57	-61.87	13.32	7.36	-0.01	7.35	20.67
2.05	80	113.11	-57.61	-43.15	12.35	4.25	-0.02	4.23	16.58
2.15	80	84.1	-43.31	-31.05	9.73	2.51	-0.02	2.49	12.22
2.25	80	62.32	-32.56	-23.14	6.62	1.49	-0.02	1.47	8.09
2.35	80	46.06	-24.52	-17.97	3.58	0.87	-0.01	0.86	4.44
2.05	150	110.37	-67.49	-54.41	-11.52	31.83	0	31.83	20.31
2.45	80	34.02	-18.6	-14.59	0.84	0.51	-0.01	0.5	1.34
2.55	80	25.25	-14.37	-12.36	-1.48	0.32	-0.01	0.31	-1.17
2.65	80	19.03	-11.57	-10.93	-3.47	0.3	-0.01	0.29	-3.18
2.75	80	14.51	-9.6	-10.05	-5.14	0.42	-0.01	0.41	-4.73
2.85	80	11.32	-8.35	-9.57	-6.6	0.69	-0.01	0.68	-5.92
2.95	80	8.65	-7.16	-9.16	-7.68	0.95	-0.01	0.94	-6.74
1.95	150	139.45	-81.99	-72.73	-15.27	37.72	0.02	37.74	22.47
1.85	150	178.02	-100.91	-97.43	-20.32	43.99	0.05	44.04	23.72
1.75	150	229	-125.41	-130.31	-26.72	50.53	0.08	50.61	23.89
1.65	150	295.97	-156.71	-173.26	-33.99	57.07	0.11	57.18	23.19
1.75	155	235.96	-127.48	-131.32	-22.84	55.51	0.07	55.58	32.74
1.55	150	382.75	-195.78	-227.95	-40.97	63.32	0.12	63.44	22.47
1.45	150	494.22	-243.51	-295.78	-45.08	68.8	0.1	68.9	23.82
1.45	145	481.44	-239.75	-289.41	-47.72	63.81	0.12	63.93	16.21
1.55	145	373.08	-192.89	-223.98	-43.78	58.3	0.14	58.44	14.66
1.65	145	288.45	-154.43	-171.05	-37.03	52.2	0.12	52.32	15.29
1.75	145	222.98	-123.53	-129.32	-29.87	45.92	0.09	46.01	16.14
1.85	145	172.99	-99.27	-97.24	-23.52	39.76	0.05	39.81	16.29
1.95	145	134.92	-80.4	-72.99	-18.47	33.99	0.03	34.02	15.55
2.05	145	106.13	-65.87	-54.91	-14.66	28.64	0.01	28.65	13.99
2.15	145	84.28	-54.7	-41.54	-11.96	23.81	-0.01	23.8	11.84
1.85	155	183.87	-102.74	-97.47	-16.34	48.48	0.04	48.52	32.18
2.25	145	67.67	-46.1	-31.77	-10.19	19.49	-0.01	19.48	9.29
2.35	145	55.01	-39.47	-24.79	-9.25	15.69	-0.02	15.67	6.42
2.45	145	45.15	-34.28	-20	-9.13	12.52	-0.02	12.5	3.37
2.55	145	37.2	-30.1	-16.76	-9.65	10.01	-0.01	10	0.35
2.65	145	30.78	-26.72	-14.53	-10.48	8.03	-0.01	8.02	-2.46
2.75	145	25.49	-23.95	-12.94	-11.41	6.49	-0.01	6.48	-4.93
2.85	145	21.29	-21.78	-11.77	-12.26	5.22	-0.01	5.21	-7.05
2.95	145	17.97	-20.11	-10.92	-13.06	4.19	-0.01	4.18	-8.88
2.95	140	15.6	-18.68	-10.68	-13.76	3.91	-0.01	3.9	-9.86
2.85	140	18.65	-20.23	-11.6	-13.18	4.77	-0.01	4.76	-8.42
1.95	155	144.58	-83.7	-72.16	-11.28	41.6	0.02	41.62	30.34
2.75	140	22.68	-22.37	-12.81	-12.5	5.81	-0.01	5.8	-6.7
2.65	140	27.75	-25.08	-14.46	-11.78	7.13	-0.01	7.12	-4.66
2.55	140	34.04	-28.44	-16.76	-11.16	8.83	-0.01	8.82	-2.34
2.45	140	41.81	-32.59	-20.11	-10.89	11.05	-0.02	11.03	0.14
2.35	140	51.61	-37.83	-25.03	-11.25	13.89	-0.02	13.87	2.62
2.25	140	64.27	-44.53	-32.09	-12.36	17.27	-0.01	17.26	4.9
2.15	140	80.81	-53.19	-41.89	-14.27	21.16	-0.01	21.15	6.88
2.05	140	102.57	-64.45	-55.21	-17.08	25.56	0.01	25.57	8.49
1.95	140	131.15	-79	-73.09	-20.94	30.47	0.03	30.5	9.56
1.85	140	168.75	-97.81	-96.96	-26.02	35.87	0.06	35.93	9.91
2.05	155	115.15	-69.2	-53.57	-7.61	35.06	0	35.06	27.45
1.75	140	218.01	-121.91	-128.41	-32.31	41.7	0.1	41.8	9.49
1.65	140	282.23	-152.45	-169.16	-39.37	47.76	0.13	47.89	8.52
1.55	140	365.02	-190.37	-220.66	-46.01	53.76	0.15	53.91	7.9
1.45	140	470.71	-236.44	-284.11	-49.85	59.33	0.15	59.48	9.63
1.45	135	462.18	-233.66	-279.84	-51.31	55.24	0.17	55.41	4.1
1.55	135	358.55	-188.23	-217.93	-47.61	49.68	0.17	49.85	2.24
1.65	135	277.29	-150.79	-167.56	-41.06	43.77	0.14	43.91	2.85
1.75	135	214.1	-120.54	-127.61	-34.05	37.88	0.1	37.98	3.93
1.85	135	165.47	-96.6	-96.66	-27.79	32.3	0.06	32.36	4.57
1.95	135	128.12	-77.78	-73.06	-22.73	27.22	0.03	27.25	4.52
2.15	155	92.91	-58.1	-40.07	-5.27	29.1	-0.01	29.09	23.82
2.05	135	99.68	-63.19	-55.34	-18.84	22.67	0.01	22.68	3.84
2.15	135	77.93	-51.85	-42.08	-15.99	18.67	-0.01	18.66	2.67
2.25	135	61.46	-43.14	-32.29	-13.96	15.13	-0.01	15.12	1.16
2.35	135	48.7	-36.31	-25.13	-12.73	12.1	-0.02	12.08	-0.65
2.45	135	38.94	-31.03	-20.13	-12.22	9.58	-0.02	9.56	-2.66
2.55	135	31.24	-26.85	-16.7	-12.31	7.62	-0.01	7.61	-4.7
2.65	135	25.12	-23.53	-14.35	-12.76	6.17	-0.01	6.16	-6.6
2.75	135	20.22	-20.86	-12.68	-13.32	5.07	-0.01	5.06	-8.26
2.85	135	16.36	-18.77	-11.45	-13.85	4.23	-0.01	4.22	-9.63
2.95	135	13.37	-17.2	-10.48	-14.31	3.61	-0.01	3.6	-10.71
2.25	155	76.14	-49.64	-30.45	-3.95	23.68	-0.02	23.66	19.71
2.95	130	11.55	-15.76	-10.42	-14.64	3.2	-0.01	3.19	-11.45
2.85	130	14.42	-17.37	-11.32	-14.27	3.64	-0.01	3.63	-10.64
2.75	130	18.09	-19.42	-12.52	-13.85	4.3	-0.01	4.29	-9.56
2.65	130	22.8	-22.03	-14.19	-13.42	5.21	-0.01	5.2	-8.22
2.55	130	28.81	-25.34	-16.57	-13.1	6.46	-0.01	6.45	-6.65
2.45	130	36.48	-29.55	-20.06	-13.13	8.17	-0.02	8.15	-4.98
2.35	130	46.34	-34.93	-25.15	-13.74	10.41	-0.02	10.39	-3.35
2.25	130	59.15	-41.85	-32.37	-15.07	13.16	-0.01	13.15	-1.92
2.15	130	75.76	-50.71	-42.17	-17.12	16.36	0	16.36	-0.76
2.05	130	97.49	-62.11	-55.36	-19.98	20.05	0.01	20.06	0.08
2.35	155	63.32	-43.13	-23.84	-3.65	18.94	-0.02	18.92	15.27
1.95	130	125.94	-76.8	-72.99	-23.85	24.31	0.03	24.34	0.49
1.85	130	162.97	-95.56	-96.33	-28.93	29.14	0.06	29.2	0.27
1.75	130	211.2	-119.43	-126.9	-35.13	34.48	0.11	34.59	-0.54
1.65	130	273.57	-149.4	-166.23	-42.07	40.23	0.15	40.38	-1.69
1.55	130	353.67	-186.46	-215.76	-48.56	46.07	0.18	46.25	-2.31
1.45	130	455.73	-231.39	-276.56	-52.22	51.67	0.19	51.86	-0.36
1.45	125	451.4	-229.67	-274.18	-52.45	48.5	0.21	48.71	-3.74
1.55	125	350.33	-185.07	-214.11	-48.86	42.93	0.19	43.12	-5.74
1.65	125	271.02	-148.27	-165.13	-42.38	37.12	0.16	37.28	-5.1
1.75	125	209.18	-118.47	-126.19	-35.49	31.49	0.11	31.6	-3.89
1.35	155	655.49	-305.52	-389.45	-39.47	78.56	0.02	78.58	39.11
1.25	155	837.83	-371.05	-491.66	-24.88	82.3	-0.01	82.29	57.41
1.25	130	743.78	-343.56	-434.18	-33.95	61.78	0.1	61.88	27.93
1.35	130	584.21	-284.21	-349.26	-49.25	56.86	0.16	57.02	7.77
1.35	125	578.42	-282.04	-345.94	-49.55	53.87	0.18	54.05	4.5
1.25	125	736.21	-340.82	-429.62	-34.23	58.95	0.12	59.07	24.84
1.25	120	732.45	-339.25	-427.2	-34	56.61	0.14	56.75	22.75
1.35	120	575.54	-280.73	-344.12	-49.32	51.38	0.2	51.58	2.26
1.35	115	575.89	-280.44	-343.98	-48.52	49.42	0.2	49.62	1.1
1.25	115	732.8	-339.02	-427.1	-33.31	54.82	0.15	54.97	21.66
1.25	110	737.88	-340.4	-429.65	-32.17	53.59	0.14	53.73	21.56
1.35	110	579.97	-281.42	-345.77	-47.21	48.01	0.19	48.2	0.99
1.25	150	810.93	-363.99	-474.69	-27.75	77.49	0	77.49	49.74
1.35	105	588.52	-283.96	-350.06	-45.5	47.27	0.17	47.44	1.94
1.25	105	748.43	-343.69	-435.39	-30.65	52.98	0.12	53.1	22.45
1.25	100	765.53	-349.18	-445.09	-28.74	52.98	0.08	53.06	24.32
1.35	100	602.61	-288.42	-357.55	-43.36	47.2	0.14	47.34	3.98
1.35	95	623.55	-295.2	-369.24	-40.89	47.8	0.09	47.89	7
1.25	95	790.62	-357.28	-459.76	-26.43	53.49	0.04	53.53	27.1
1.25	90	825.44	-368.41	-480.85	-23.83	54.42	-0.01	54.41	30.58
1.35	90	653.01	-304.75	-386.49	-38.23	49.04	0.03	49.07	10.84
1.35	85	693.34	-317.68	-411.05	-35.39	50.59	-0.01	50.58	15.19
1.25	85	872.54	-383.24	-510.14	-20.84	55.4	-0.01	55.39	34.55
1.35	150	635.34	-300.02	-377.87	-42.54	73.43	0.05	73.48	30.94
1.25	80	934.8	-402.6	-549.99	-17.79	56.45	0.11	56.56	38.77
1.35	80	747.4	-334.85	-445.17	-32.62	52.28	0.02	52.3	19.68
1.35	145	618.25	-295.09	-368.24	-45.08	68.68	0.08	68.76	23.68
1.25	145	788.45	-357.61	-460.95	-30.11	73	0.02	73.02	42.91
1.25	140	769.83	-352.03	-449.72	-31.93	68.86	0.05	68.91	36.98
1.35	140	604.09	-290.79	-360.34	-47.04	64.3	0.11	64.41	17.37
1.35	135	592.77	-287.14	-354.04	-48.42	60.35	0.14	60.49	12.07
1.25	135	754.99	-347.33	-440.85	-33.19	65.1	0.07	65.17	31.98
1.25	75	1015.95	-427.7	-603.12	-14.87	57.5	0.42	57.92	43.05
1.35	75	818.89	-357.52	-491.54	-30.17	53.98	0.21	54.19	24.02
2.25	75	69.79	-34.16	-22.18	13.45	0.89	-0.01	0.88	14.33
2.35	75	51.54	-25.35	-17.26	8.93	0.47	-0.01	0.46	9.39
2.45	75	38.06	-18.93	-14.1	5.02	0.29	-0.01	0.28	5.3
2.55	75	28.25	-14.41	-12.09	1.75	0.29	-0.01	0.28	2.03
2.65	75	21.4	-11.54	-10.96	-1.1	0.47	0.21	0.68	-0.42
1.25	70	1120.64	-459.87	-673.19	-12.41	58.79	1.07	59.86	47.45
1.35	70	912.78	-387.35	-553.69	-28.26	55.65	0.65	56.3	28.04
1.45	70	734.39	-319.26	-445.79	-30.67	53.03	0.37	53.4	22.73
1.55	70	584.15	-258.54	-350.24	-24.64	50.14	0.19	50.33	25.69
1.65	70	459.3	-206.17	-266.24	-13.11	46.02	0.09	46.11	33
1.45	75	652.25	-292.61	-391.5	-31.86	50.51	0.08	50.59	18.73
1.75	70	355.86	-161.94	-190.63	3.28	38.33	0.05	38.38	41.66
1.85	70	266.97	-124.33	-113.66	28.98	18.96	0	18.96	47.94
2.75	75	15.93	-9.08	-10.09	-3.24	0.75	-0.01	0.74	-2.5
2.85	75	11.88	-7.27	-9.51	-4.9	1.02	-0.01	1.01	-3.89
2.95	75	8.77	-5.8	-9.01	-6.04	1.25	-0.01	1.24	-4.8
1.95	70	196.83	-92.18	-65.65	39	6.26	0.03	6.29	45.29
2.05	70	146.52	-68.5	-42.52	35.51	2.32	0.01	2.33	37.84
2.15	70	109.64	-51.04	-29.59	29.02	1.22	0	1.22	30.24
2.25	70	81.17	-37.66	-22.04	21.47	0.42	0.17	0.59	22.06
2.35	70	59.86	-27.54	-17.19	15.12	0.29	0.08	0.37	15.49
1.55	75	513.68	-235.45	-303.22	-25	46.17	0.02	46.19	21.19
2.45	70	44.4	-20.47	-14.26	9.67	0.34	-0.01	0.33	10
2.55	70	32.91	-15.31	-12.4	5.21	0.57	-0.01	0.56	5.77
2.65	70	24.38	-11.52	-11.2	1.66	0.87	-0.01	0.86	2.52
2.75	70	17.93	-8.61	-10.33	-1	1.17	-0.01	1.16	0.16
1.65	75	399.46	-186.58	-225.16	-12.28	39.48	-0.01	39.47	27.19
2.85	70	13.04	-6.3	-9.6	-2.85	1.38	-0.01	1.37	-1.48
2.95	70	9.38	-4.49	-8.96	-4.06	1.53	-0.01	1.52	-2.54
1.75	75	305.31	-145.24	-155.18	4.89	28.22	-0.01	28.21	33.1
1.85	75	228.6	-110.33	-97.76	20.51	14.43	-0.01	14.42	34.93
1.95	75	170.29	-82.71	-62.54	25.04	6.65	-0.01	6.64	31.68
2.05	75	126.82	-61.77	-42.27	22.78	3.28	-0.01	3.27	26.05
2.15	75	94.24	-46	-29.93	18.3	1.7	-0.01	1.69	19.99
